# Supplementary material for: Semiquantitative Analysis of Clinical Heat Stress in Clostridium difficile Strain 630 Using a GeLC/MS Workflow with emPAI Quantitation
Source: PLoS One. 2014 Feb 24;9(2):e88960. doi: 10.1371/journal.pone.0088960 (PMC3933415; doi:10.1371/journal.pone.0088960)
Supplement: Table S1 — Overall 37°C proteome with emPAI and bioinformatics analysis xls file. (XLS) [file pone.0088960.s006.xls]

## Sheet: all 37
No.	Acc No.	Locus	Genbank		Protein	MOWSE	No. Pep	Coverage	Mol Wt. (kD)	pI	PSORTb	SignalP	SecretomeP	PAI	emPAI	Molar%	No. Observable Pep.
1	gi115251733	CD2682	CAJ69568.1		pyruvate-flavodoxin oxidoreductase	2608	45	41	128.9	5.58	Cytoplasmic	No	No	0.703125	4.04807	1.58167	64
2	gi115251515	CD2461	CAJ69348	dnaK	chaperone protein DnaK	1442	22	42	66.48	4.85	Cytoplasmic	No	No	0.4	1.51189	0.590728	55
3	gi115249074	CD0070	CAJ66885.1		translation elongation factor G	1386	26	44	75.91	5	Cytoplasmic	No	No	0.666667	3.64159	1.42285	39
4	gi115252231	CD3174	CAJ70071.1		glyceraldehyde-3-phosphate dehydrogenase 2	1353	21	54	36.04	6	Cytoplasmic	No	No	0.777778	4.99484	1.9516	27
5	gi115252023	CD2966	CAJ69859.1		aldehyde-alcohol dehydrogenase	1321	26	35	94.68	5.88	Cytoplasmic	No	No	0.38806	1.44377	0.564112	67
6	gi115249401	CD0395	CAJ67216.1	hadA	isocaprenoyl-CoA:2-hydroxyisocaproate CoA-transferase	1180	21	48	44.24	5.3	Cytoplasmic	No	No	0.777778	4.99484	1.9516	27
7	gi115249053	CD0050	CAJ66864		putative dual-specificity prolyl/cysteinyl-tRNA synthetase	1107	22	49	55.15	5.41	Cytoplasmic	No	No	0.628571	3.25179	1.27055	35
8	gi115249129	CD0120	CAJ66940.		glucosamine--fructose-6-phosphate aminotransferase [isomerizing]	1027	18	39	67.43	5.31	Cytoplasmic	No	No	0.545455	2.51119	0.98118	33
9	gi115249776	CD0759	CAJ67593.1		formate acetyltransferase	1019	21	34	83.57	5.58	Cytoplasmic	No	No	0.636364	3.32876	1.30062	33
10	gi115250080	CD1059	CAJ67900.1		acetyl-CoA acetyltransferase	997	17	41	40.86	5.31	Cytoplasmic	No	No	0.944444	7.79923	3.04733	18
11	gi115249204	CD0194	CAJ67016.1	groel	60 kDa chaperonin	980	16	41	57.78	4.81	Cytoplasmic	No	No	0.390244	1.45609	0.568927	41
12	gi115252229	CD3172	CAJ70069.1	tpi	triosephosphate isomerase	943	15	59	27.2	5.14	Cytoplasmic	No	No	0.9375	7.65964	2.9928	16
13	gi115252227	CD3170	CAJ70067.1		enolase	918	14	43	46.1	4.66	Cytoplasmic	No	No	0.608696	3.06159	1.19623	23
14	gi115252454	CD3394	CAJ70297.1		pyruvate kinase	907	16	32	63.12	5.11	Cytoplasmic	No	No	0.533333	2.41455	0.943419	30
15	gi115249409	CD0403	CAJ67224.1		putative fructose-bisphosphate aldolase	877	17	51	32.92	5.33	Cytoplasmic	No	No	0.772727	4.92553	1.92452	22
16	gi115251808	CD2755	CAJ69643.1		phosphoenolpyruvate-protein phosphotransferase (PTS system, EI component )	826	15	28	63.16	4.91	Cytoplasmic	No	No	0.405405	1.54335	0.60302	37
17	gi115250565	CD1524	CAJ68389.1		putative rubrerythrin	820	12	64	19.99	5.63	Cytoplasmic	No	No	0.923077	7.37678	2.88227	13
18	gi115249404	CD0398	CAJ67219.1		subunit of oxygen-sensitive 2-hydroxyisocaproyl-CoA dehydratase	808	13	38	42.37	5.39	Cytoplasmic	No	No	0.433333	1.71227	0.669024	30
19	gi115249189	CD0179	CAJ67001.1		NAD-specific glutamate dehydrogenase	769	14	43	46.02	5.23	Cytoplasmic	No	No	0.451613	1.82887	0.714581	31
20	gi115249407	CD0401	CAJ67222.1		electron transfer flavoprotein alpha-subunit	750	15	48	37.15	5.2	Cytoplasmic	No	No	0.681818	3.80638	1.48724	22
21	gi115250515	CD1474	CAJ68339.1		putative ruberythrin	697	10	58	20.01	5.49	Cytoplasmic	No	No	0.625	3.21697	1.25694	16
22	gi115249405	CD0399	CAJ67220.1		acyl-CoA dehydrogenase, short-chain specific	666	11	28	40.87	6.82	Cytoplasmic	No	No	0.423077	1.64897	0.64429	26
23	gi115250076	CD1055	CAJ67896.1		electron transfer flavoprotein beta-subunit	660	12	42	28.91	4.95	Cytoplasmic	No	No	0.545455	2.51119	0.98118	22
24	gi115251846	CD2793	CAJ69681.1		cell surface protein (S-layer precursor protein)	645	9	22	76.14	4.95	Cell wall	Yes VFA-AT 24-25	Yes 0.863011	0.160714	0.447819	0.174973	56
25	gi115249073	CD0069	CAJ66884.1		30S ribosomal protein S7	623	10	52	17.67	9.92	Cytoplasmic	No	No	0.5	2.16228	0.844851	20
26	gi115249724	CD0708	CAJ67541.1		putative aminoacyl-histidine dipeptidase	616	11	29	52.56	5	Cytoplasmic	No	No	0.392857	1.47091	0.574718	28
27	gi115249282	CD0273	CAJ67095.1	htpG	chaperone protein (heat shock protein) HtpG, HSP90	611	12	25	74.93	4.99	Cytoplasmic	No	No	0.193548	0.561523	0.2194	62
28	gi115249406	CD0400	CAJ67221.1		electron transfer flavoprotein beta-subunit	590	8	43	28.68	5.03	Cytoplasmic	No	No	0.307692	1.03092	0.402803	26
29	gi115250079	CD1058	CAJ67899.1		3-hydroxybutyryl-CoA dehydrogenase	537	11	47	30.68	6.16	Unknown	No	No	0.578947	2.79269	1.09117	19
30	gi115250077	CD1056	CAJ67897.1		electron transfer flavoprotein alpha-subunit	523	9	37	36.08	5.23	Cytoplasmic	No	No	0.333333	1.15443	0.451064	27
31	gi115249098	CD0091	CAJ66909.1		adenylate kinase	519	10	49	23.7	5.53	Cytoplasmic	No	No	0.588235	2.87468	1.1232	17
32	gi115250578	CD1537	CAJ68402.1	aspB	putative glutamate synthase [NADPH] small chain	517	8	26	49.6	5.21	Cytoplasmic	No	No	0.235294	0.719072	0.280958	34
33	gi115252230	CD3173	CAJ70070.1	pgk	phosphoglycerate kinase	516	8	29	43.07	5.18	Cytoplasmic	No	No	0.4	1.51189	0.590728	20
34	gi115252729	CD3664	CAJ70573.1		putative amino acid aminotransferase	509	9	26	44.8	5.19	Cytoplasmic	No	No	0.333333	1.15443	0.451064	27
35	gi115252300	CD3244	CAJ70141.1	prdA	D-proline reductase subunit proprotein	487	8	16	67.63	4.73	Cytoplasmic	No	No	0.307692	1.03092	0.402803	26
36	gi115249070	CD0066	CAJ66881.1	rpoB	DNA-directed RNA polymerase beta chain	480	8	8	139.34	4.87	Cytoplasmic	No	No	0.0888889	0.227125	0.088743	90
37	gi115249066	CD0062	CAJ66877.1	rplA	50S ribosomal protein L1	479	7	39	24.81	9.42	Cytoplasmic	No	No	0.28	0.905461	0.353784	25
38	gi115251734	CD2683	CAJ69569.1		putative propanediol utilization protein	471	10	51	20.07	6.42	Cytoplasmic	No	No	0.588235	2.87468	1.1232	17
39	gi115250843	CD1797	CAJ68667.1		Coenzyme A disulfide reductase (CoA-disulfide reductase) (CoADR)	465	9	22	58.7	5.65	Cytoplasmic	No	No	0.5	2.16228	0.844851	18
40	gi115249403	CD0397	CAJ67218.1	hadB	subunit of oxygen-sensitive 2-hydroxyisocaproyl-CoA dehydratase	446	8	26	46.6	5.06	Cytoplasmic	No	No	0.333333	1.15443	0.451064	24
41	gi115252341	CD3285	CAJ70182.1	pgi	glucose-6-phosphate isomerase	446	8	22	50.54	5.7	Cytoplasmic	No	No	0.307692	1.03092	0.402803	26
42	gi115252455	CD3395	CAJ70298.1	pfkA	6-phosphofructokinase	443	8	27	34.21	7.41	Cytoplasmic	No	No	0.296296	0.978319	0.382251	27
43	gi115251669	CD2618	CAJ69504.1	ileS	isoleucyl-tRNA synthetase	433	9	13	119.72	5.19	Cytoplasmic	No	No	0.142857	0.389495	0.152185	63
44	gi115249247	CD0239	CAJ67060.1	fliC	flagellin subunit	431	6	30	30.78	8.32	Extracellular	No	Yes 0.706823	0.272727	0.873817	0.34142	22
45	gi115251390	CD2335	CAJ69222.1	guaB	inosine-5'-monophosphate dehydrogenase (IMP dehydrogenase)	422	8	24	54.78	5.52	Cytoplasmic	No	No	0.235294	0.719072	0.280958	34
46	gi115249342	CD0333	CAJ67155.1	ppaC	manganese-dependent inorganic pyrophosphatase	418	8	18	59.3	5.05	Cytoplasmic	No	No	0.25	0.778279	0.304091	32
47	gi115251191	CD2137	CAJ69022.1	frr	ribosome recycling factor	418	8	45	21.11	7.39	Cytoplasmic	No	No	0.296296	0.978319	0.382251	27
48	gi115251384	CD2329	CAJ69216.1	tal	transaldolase	413	8	45	23.4	5.46	Cytoplasmic	No	No	0.235294	0.719072	0.280958	34
49	gi115249997	CD0976	CAJ67817.1		putative phage protein	402	7	50	16.98	5.12	Cytoplasmic	No	No	0.466667	1.92864	0.753565	15
50	gi115249094	CD0088	CAJ66905.1	rpsE	30S ribosomal protein S5	398	7	50	17.85	9.82	Cytoplasmic	No	No	0.411765	1.58086	0.617678	17
51	gi115249067	CD0063	CAJ66878.1	rplJ	50S ribosomal protein L10	396	7	41	18.6	6.24	Unknown	No	No	0.368421	1.33572	0.521897	19
52	gi115249105	CD0097	CAJ66916.1	rpsD	30S ribosomal protein S4	391	7	30	23.57	9.75	Cytoplasmic	No	No	0.212121	0.629751	0.246058	33
53	gi115251566	CD2513	CAJ69399.1		putative translation inhibitor endoribonuclease	383	7	68	13.6	4.91	Cytoplasmic	No	No	1.16667	13.678	5.3443	6
54	gi115251115	CD2061	CAJ68946.1		conserved hypothetical protein DUF1121 family, YkgG family, COG1556	377	7	28	23.86	7.89	Cytoplasmic	No	No	0.241379	0.743329	0.290435	29
55	gi115249103	CD0095	CAJ66914.1	rpsM	30S ribosomal protein S13	372	6	34	14.09	10.3	Cytoplasmic	No	No	0.333333	1.15443	0.451064	18
56	gi115249077	CD0073	CAJ66888.1	rplC	50S ribosomal protein L3	358	7	38	22.33	9.95	Cytoplasmic	No	No	0.21875	0.654817	0.255852	32
57	gi115251723	CD2672	CAJ69558.1	appA	oligopeptide ABC transporter, substrate-binding protein	355	7	16	58.17	5.44	Cell wall	Yes ACA-SN 23-24	Yes 0.859971	0.205882	0.606506	0.236976	34
58	gi115249400	CD0394	CAJ67215.1	ldhA	(R)-2-hydroxyisocaproate dehydrogenase	352	6	34	36.52	5.19	Cytoplasmic	No	No	0.3	0.995262	0.388872	20
59	gi115249113	CD0105	CAJ66924.1	rpsI	30S ribosomal protein S9	348	6	48	14.55	10.4	Unknown	No	No	0.352941	1.25393	0.48994	17
60	gi115249096	CD0089	CAJ66907.1	rplO	50S ribosomal protein L15	339	7	40	15.81	10.4	Unknown	No	No	0.304348	1.01534	0.396715	23
61	gi115249089	CD0084	CAJ66900.1	rplE	50S ribosomal protein L5	336	7	31	20.44	9.48	Cytoplasmic	No	No	0.269231	0.858792	0.335549	26
62	gi115249091	CD0085	CAJ66902.1	rpsH	30S ribosomal protein S8	336	6	52	14.68	9.21	Cytoplasmic	No	No	0.352941	1.25393	0.48994	17
63	gi115252228	CD3171	CAJ70068.1	gpmI	2,3-bisphosphoglycerate-independent phosphoglycerate mutase	335	8	22	56.38	5.19	Cytoplasmic	No	No	1.33333	20.5443	8.02714	6
64	gi115249068	CD0064	CAJ66879.1	rplL	50S ribosomal protein L7/L12	319	6	54	12.62	4.76	Cytoplasmic	No	No	0.4	1.51189	0.590728	15
65	gi115249735	CD0718	CAJ67552.1	fhs	formate--tetrahydrofolate ligase	319	6	17	59.99	5.86	Cytoplasmic	No	No	0.146341	0.400688	0.156558	41
66	gi115252312	CD3256	CAJ70153.1	valS	valyl-tRNA synthetase	317	7	12	103.01	5.27	Cytoplasmic	No	No	0.0985915	0.254849	0.0995754	71
67	gi115249206	CD0198	CAJ67019.1	guaA	GMP synthase [glutamine-hydrolyzing] Glutamine amidotransferase	304	6	15	57.33	5.37	Cytoplasmic	No	No	0.1875	0.539927	0.210962	32
68	gi115250577	CD1536	CAJ68401.1		putative dehydrogenase, electron transfer subunit (Ferredoxin--NADP(+) reductase)	304	5	23	33.04	5.74	Cytoplasmic	No	No	0.333333	1.15443	0.451064	15
69	gi115249106	CD0098	CAJ66917.1	rpoA	DNA-directed RNA polymerase alpha chain	297	6	22	34.92	4.69	Cytoplasmic	No	No	0.25	0.778279	0.304091	24
70	gi115249126	CD0117	CAJ66937.1		putative subunit of oxidoreductase (putative ferredoxin/flavodoxin oxidoreductase,beta subunit)	295	6	31	26.77	6.86	Unknown	No	No	0.666667	3.64159	1.42285	9
71	gi115249078	CD0074	CAJ66889.1	rplD	50S ribosomal protein L4	284	6	28	23.77	9.96	Unknown	No	Yes 0.634191	0.24	0.737801	0.288276	25
72	gi115250207	CD1175	CAJ68028.1	ackA	acetate kinase	280	5	15	43.32	5.63	Cytoplasmic	No	No	0.185185	0.53174	0.207763	27
73	gi115251674	CD2623	CAJ69509.1		putative alanine racemase (pyridoxal 5'-phosphate-dependent enzyme)	280	6	21	26.98	6.01	Cytoplasmic	No	No	0.25	0.778279	0.304091	24
74	gi115249076	CD0072	CAJ66887.1	rpsJ	30S ribosomal protein S10	276	5	39	11.7	9.89	Unknown	No	Yes 0.562771	0.3125	1.05353	0.411636	16
75	gi115251397	CD2342	CAJ69229.1	sucD	succinate-semialdehyde dehydrogenase [NAD(P)+]	275	5	14	50.69	5.72	Cytoplasmic	No	No	0.142857	0.389495	0.152185	35
76	gi115249127	CD0118	CAJ66938.1		putative subunit of oxidoreductase (putative ferredoxin/flavodoxin oxidoreductase,gamma subunit)	262	5	28	19.79	5.08	Cytoplasmic	No	No	0.384615	1.42446	0.55657	13
77	gi115252282	CD3225	CAJ70123.1	dapA3	dihydrodipicolinate synthase	261	5	23	31.6	4.89	Cytoplasmic	No	No	0.384615	1.42446	0.55657	13
78	gi115249065	CD0061	CAJ66876.1	rplK	50S ribosomal protein L11	257	5	34	14.79	9.89	Unknown	No	No	0.333333	1.15443	0.451064	15
79	gi115251501	CD2447	CAJ69334.1		histidine triad nucleotide-binding protein	255	4	46	13.06	6.63	Cytoplasmic	No	No	0.4	1.51189	0.590728	10
80	gi115249125	CD0116	CAJ66936.1		putative oxidoreductase, thiamine diP-binding subunit (2-ketoisovalerate ferredoxin reductase)	254	5	14	39.15	5.39	Cytoplasmic	No	No	0.263158	0.832981	0.325464	19
81	gi115250075	D1054	CAJ67895.1	bcd2	butyryl-CoA dehydrogenase	252	5	18	41.31	5.87	Cytoplasmic	No	No	0.192308	0.557068	0.217659	26
82	gi115252361	CD3305	CAJ70202.1	clpP1	ATP-dependent Clp protease proteolytic subunit	254	5	23	21.3	5.28	Cytoplasmic	No	No	0.5	2.16228	0.844851	10
83	gi115252540	CD3480	CAJ70383.1	rpiB2	ribose-5-phosphate isomerase 2	244	5	51	16.27	6.18	Cytoplasmic	No	No	0.714286	4.17947	1.63302	7
84	gi115252362	CD3306	CAJ70203.1	tig	trigger factor	243	6	23	48.19	4.62	Cytoplasmic	No	No	0.146341	0.400688	0.156558	41
85	gi115252616	CD3553	CAJ70459.1	greA	transcription elongation factor greA (Transcript cleavage factor GreA)	239	5	27	18.02	4.64	Cytoplasmic	No	No	0.277778	0.895736	0.349984	18
86	gi115250676	CD1635	CAJ68500.1	terD	tellurium resistance protein	235	3	24	21.53	4.66	Cytoplasmic	No	No	0.3	0.995262	0.388872	10
87	gi115251499	CD2446	CAJ69332.1	rpsU	putative tRNA binding protein (GatB/Yqey)	232	5	31	17.08	6.89	Cytoplasmic	No	No	0.2	0.584893	0.228531	25
88	gi115251485	CD2432	CAJ69318.1	glyS	glycyl-tRNA synthetase beta chain	231	5	8	78.48	5.05	Cytoplasmic	No	No	0.0769231	0.193777	0.0757129	65
89	gi115251299	CD2245	CAJ69130.1	asnC	asparaginyl-tRNA synthetase	228	4	11	53.83	5.11	Cytoplasmic	No	No	0.105263	0.274275	0.107165	38
90	gi115249203	CD0193	CAJ67015.1	groS	10 kDa chaperonin (GroES)	224	4	52	10.22	5.04	Cytoplasmic	No	No	0.333333	1.15443	0.451064	12
91	gi115252075	CD3018	CAJ69912.1		conserved hypothetical protein (putative redox-active protein)	220	4	37	17.39	6.89	Cytoplasmic	No	No	0.235294	0.719072	0.280958	17
92	gi115252530	CD3470	CAJ70373.1	atpA	ATP synthase alpha chain (F1 sector subunit)	220	4	10	54.67	5	Cytoplasmic	No	No	0.133333	0.359356	0.140409	30
93	gi115249197	CD0187	CAJ67009.1	pyrE	orotate phosphoribosyltransferase	215	4	20	21.3	6	Cytoplasmic	No	No	0.190476	0.550516	0.215099	21
94	gi115249589	CD0574	CAJ67406.1	thrS	threonyl-tRNA synthetase	212	5	11	73.55	5.44	Cytoplasmic	No	No	0.0847458	0.215474	0.0841907	59
95	gi115252479	CD3419	CAJ70322.1	hemB	delta-aminolevulinic acid dehydratase	211	3	14	36.18	5.08	Cytoplasmic	Yes LRA-SK 12-13	No	0.272727	0.873817	0.34142	11
96	gi115251809	CD2756	CAJ69644.1	ptsH	PTS system, phosphocarrier (Hpr) protein	208	3	28	9.07	5.13	Cytoplasmic	No	No	0.5	2.16228	0.844851	6
97	gi115251376	CD2321	CAJ69208.1	tkt	transketolase, central and C-terminal	207	5	19	32.35	5.16	Cytoplasmic	No	No	0.333333	1.15443	0.451064	15
98	gi115249080	CD0076	CAJ66891.1	rplB	50S ribosomal protein L2	205	4	19	29.89	10.6	Unknown	No	No	0.153846	0.425103	0.166097	26
99	gi115249807	CD0790	CAJ67624.1		putative NUDIX-family hydrolase	193	4	31	16.55	6.55	Unknown	No	No	0.307692	1.03092	0.402803	13
100	gi115249088	CD0083	CAJ66899.1	rplX	50S ribosomal protein L24	192	4	37	11.09	10.1	Unknown	No	Yes 0.907242	0.333333	1.15443	0.451064	12
101	gi115249112	CD0104	CAJ66923.1	rplM	50S ribosomal protein L13	183	4	40	16.2	9.81	Unknown	No	No	0.333333	1.15443	0.451064	12
102	gi115251516	CD2462	CAJ69349.1	grpE	heat shock protein grpE HSP70 cofactor	181	4	24	23.73	4.49	Cytoplasmic	No	No	0.266667	0.84785	0.331274	15
103	gi115251377	CD2322	CAJ69209.1	tkt.	transketolase, N Terminal	180	4	12	29.15	5.83	Cytoplasmic	No	No	0.307692	1.03092	0.402803	13
104	gi115249180	CD0171	CAJ66992.1	rex	putative DNA-binding protein (Transcriptional regulator, Redox-sensing repressor Rex )	179	3	17	23.31	8.07	Cytoplasmic	No	No	0.25	0.778279	0.304091	12
105	gi115251040	CD1993	CAJ68871.1		putative decarboxylase (Carboxymuconolactone decarboxylase family)	174	3	29	12.43	5.56	Unknown	No	Yes 0.517857	0.230769	0.701254	0.273996	13
106	gi115252732	CD3667	CAJ70576.1		conserved hypothetical protein (SirA family),	174	4	30	22.17	4.94	Unknown	No	No	0.307692	1.03092	0.402803	13
107	gi115251246	CD2193	CAJ69077.1		cell surface protein	173	3	11	51.32	7.26	Cell wall	Yes VDA-LT 26-27	Yes 0.894801	0.0857143	0.218188	0.085251	35
108	gi115250279	CD1246	CAJ68101.1	efp	elongation factor P	172	4	27	20.89	5.06	Cytoplasmic	No	No	0.166667	0.467799	0.18278	24
109	gi115249701	CD0685	CAJ67518.1	infC	translation initiation factor IF-3	168	3	27	19.21	9.66	Cytoplasmic	No	No	0.157895	0.43845	0.171312	19
110	gi115249842	CD0825	CAJ67659.1	rbr	rubrerythrin	167	3	18	20.62	5.5	Cytoplasmic	No	No	0.176471	0.501311	0.195873	17
111	gi115249009	CD0006	CAJ66820.1	gyrA	DNA gyrase subunit A	166	3	6	91.11	6.89	Cytoplasmic	No	No	0.0340909	0.0816603	0.0319065	88
112	gi115250675	CD1634	CAJ68499.1	terD	tellurium resistance protein	166	2	15	20.76	4.7	Unknown	No	Yes 0.618172	0.2	0.584893	0.228531	10
113	gi115251575	CD2521	CAJ69408.1	leuS	leucyl-tRNA synthetase	165	3	4	92.44	5.26	Cytoplasmic	No	No	0.05	0.122018	0.0476754	60
114	gi115249716	CD0700	CAJ67533.1	pheT	phenylalanyl-tRNA synthetase beta chain	164	3	6	89.24	4.99	Cytoplasmic	No	No	0.047619	0.115884	0.0452785	63
115	gi115251396	CD2341	CAJ69228.1	abfD	gamma-aminobutyrate metabolism dehydratase/isomerase	164	3	7	55.11	6.19	Cytoplasmic	No	No	0.12	0.318257	0.12435	25
116	gi115249061	CD0058	CAJ66872.1	tuf1	elongation factor TU	163	4	15	44.03	5.04	Cytoplasmic	No	No	0.181818	0.519911	0.203141	22
117	gi115250193	CD1161	CAJ68014.1	rplU	50S ribosomal protein L21	163	3	42	11.33	9.58	Unknown	No	Yes 0.551236	0.25	0.778279	0.304091	12
118	gi115252575	CD3514	CAJ70418.1	prs	ribose-phosphate pyrophosphokinase	160	3	16	34.23	5.6	Cytoplasmic	No	No	0.3	0.995262	0.388872	10
119	gi115250391	CD1355	CAJ68213.1	cspB	putative cold shock protein CspB	159	2	39	7.12	4.77	Cytoplasmic	No	No	0.4	1.51189	0.590728	5
120	gi115249824	CD0807	CAJ67641.1		conserved hypothetical protein	158	3	38	13.77	4.95	Cytoplasmic	No	No	0.25	0.778279	0.304091	12
121	gi115249082	CD0078	CAJ66893.1	rplV	50S ribosomal protein L22	157	3	26	12.25	10.3	Cytoplasmic	No	No	0.166667	0.467799	0.18278	18
122	gi115249079	CD0075	CAJ66890.1	rplW	50S ribosomal protein L23	152	4	50	10.8	9.66	Cytoplasmic	No	No	0.285714	0.930698	0.363645	14
123	gi115249083	CD0079	CAJ66894.1	rpsC	30S ribosomal protein S3	152	2	11	30.37	10.3	Cytoplasmic	No	No	0.0666667	0.165914	0.0648265	30
124	gi115249703	CD0687	CAJ67520.1	rplT	50S ribosomal protein L20	152	3	22	13.47	11.4	Unknown	Yes RPA-NT 35-36	No	0.166667	0.467799	0.18278	18
125	gi115252635	CD3571	CAJ70478.1		putative preprotein translocase	152	3	20	19.13	5.03	Cytoplasmic	No	No	0.230769	0.701254	0.273996	13
126	gi115251837	CD2784	CAJ69672.1		cell surface protein (putative N-acetylmuramoyl-L-alanine amidase,autolysin)	150	3	6	73.05	7.17	Cell wall	Yes ALA-AE 26-27	Yes 0.857591	0.0535714	0.131283	0.0512954	56
127	gi115250664	CD1623	CAJ68488.1		putative nitric oxide reductase flavoprotein	149	4	6	94.31	5.07	Cytoplasmic	No	No	0.0769231	0.193777	0.0757129	52
128	gi115252096	CD3041	CAJ69934.1	pepI	proline iminopeptidase	149	3	12	33.67	5.27	Cytoplasmic	No	No	0.214286	0.637894	0.24924	14
129	gi115251664	CD2613	CAJ69499.1		probable peptidase, M24 family, cleaving Xaa-Pro dipeptides	147	3	9	39.83	4.92	Cytoplasmic	No	No	0.136364	0.368875	0.144128	22
130	gi115249093	CD0087	CAJ66904.1	rplR	50S ribosomal protein L18	141	3	27	13.58	10.2	Cytoplasmic	No	No	0.230769	0.701254	0.273996	13
131	gi115249085	CD0080A	CAJ66896.1	rpmC	50S ribosomal protein L29	136	3	44	7.85	9.76	Cytoplasmic	No	No	0.375	1.37137	0.535827	8
132	gi115249115	CD0107	CAJ66926.1	aspC	aspartate aminotransferase	135	2	6	44.11	5.36	Cytoplasmic Membrane	No	Yes 0.629863	0.0769231	0.193777	0.0757129	26
133	gi115250291	CD1257	CAJ68113.1	rplS	50S ribosomal protein L19	135	3	26	13.3	10.8	Unknown	No	No	0.142857	0.389495	0.152185	21
134	gi115251248	CD2195	CAJ69079.1	ftnA	ferritin (ferroxidase diiron center [ion binding])	135	2	21	19.56	4.8	Cytoplasmic	No	No	0.4	1.51189	0.590728	5
135	gi115251567	CD2514	CAJ69400.1	tdcB	threonine dehydratase catabolic	135	2	9	42.99	5.43	Cytoplasmic	No	No	0.0833333	0.211528	0.0826487	24
136	gi115251631	CD2575	CAJ69464.1	rpe	ribulose-phosphate 3-epimerase (Pentose-5-phosphate 3-epimerase)	135	2	12	24.2	5.17	Cytoplasmic	No	No	0.285714	0.930698	0.363645	7
137	gi115251797	CD2745	CAJ69632.1	apt	adenine phosphoribosyltransferase	130	2	20	18.77	4.98	Cytoplasmic	No	No	0.285714	0.930698	0.363645	7
138	gi115249092	CD0086	CAJ66903.1	rplF	50S ribosomal protein L6	124	3	26	19.97	9.85	Cytoplasmic	No	No	0.166667	0.467799	0.18278	18
139	gi115249398	CD0392	CAJ67213.1		Radical SAM-superfamily protein	124	2	12	22.72	5.37	Cytoplasmic	No	No	0.181818	0.519911	0.203141	11
140	gi115251375	CD2320	CAJ69207.1	rpiB1	ribose-5-phosphate isomerase 1 (Phosphoriboisomerase B)	124	2	15	16.37	7.73	Cytoplasmic	No	No	0.181818	0.519911	0.203141	11
141	gi115249343	CD0334	CAJ67156.1	adhE	aldehyde-alcohol dehydrogenase	120	3	4	96.3	6.52	Cytoplasmic	No	No	0.0410959	0.0992485	0.0387786	73
142	gi115251194	CD2140	CAJ69025.1	rpsB	30S ribosomal protein S2	120	2	10	26.85	6.58	Cytoplasmic	No	No	0.0952381	0.245197	0.0958041	21
143	gi115250371	CD1335	CAJ68193.1		MarR-family transcriptional regulator	119	3	20	17.58	8.45	Cytoplasmic	No	Yes 0.505274	0.166667	0.467799	0.18278	18
144	gi115250593	CD1552	CAJ68417.1	hisA	putative 1-(5-phosphoribosyl)-5-[(5-phosphoribosylamino)methylidene amino] imidazole-4-carboxamide isomerase	114	2	10	26.63	5.19	Cytoplasmic	No	No	0.133333	0.359356	0.140409	15
145	gi115251192	CD2138	CAJ69023.1	pyrH	uridylate kinase (Uridine monophosphate kinase)	114	3	12	25.83	6.12	Cytoplasmic	No	No	0.166667	0.467799	0.18278	18
146	gi115252557	CD3496	CAJ70400.1	hbs	DNA-binding protein HU	112	2	36	9.96	9.4	Cytoplasmic	No	No	0.166667	0.467799	0.18278	12
147	gi115250297	CD1263	CAJ68119.1		putative FMN-dependent dehydrogenase	111	2	12	35.53	6.76	Cytoplasmic	No	No	0.105263	0.274275	0.107165	19
148	gi115251455	CD2403	CAJ69288.1	dut	deoxyuridine 5'-triphosphate nucleotidohydrolase (dUTPase)	110	2	21	15.82	6.94	Cytoplasmic	No	No	0.2	0.584893	0.228531	10
149	gi115249104	CD0096	CAJ66915.1	rpsK	30S ribosomal protein S11	109	2	10	14.44	11.3	Cytoplasmic	No	No	0.285714	0.930698	0.363645	7
150	gi115249069	CD0065	CAJ66880.1		NADP-dependent 7-alpha-hydroxysteroid dehydrogenase	107	2	10	27.99	5.34	Cytoplasmic	No	No	0.0307692	0.0734189	0.0286864	65
151	gi115252280	CD3223	CAJ70121.1	dapA2	dihydrodipicolinate synthase 2	107	2	8	31.79	5.02	Cytoplasmic	No	No	0.181818	0.519911	0.203141	11
152	gi115251764	CD2713	CAJ69599.1		cell surface protein	102	3	6	72.02	8.91	Cell wall	Yes SSA-AS 37-38	Yes 0.861549	0.0526316	0.128838	0.0503399	57
153	gi115252728	CD3663	CAJ70572.1	rpsF	30S ribosomal protein S6	102	2	32	10.55	7.24	Cytoplasmic	No	No	0.142857	0.389495	0.152185	14
154	gi115249107	CD0099	CAJ66918.1	rplQ	50S ribosomal protein L17	101	3	24	12.97	10.4	Cytoplasmic	No	No	0.157895	0.43845	0.171312	19
155	gi115249084	CD0080	CAJ66895.1	rplP	50S ribosomal protein L16	99	2	8	16.06	10.4	Unknown	Yes GQA-HK 21-22	No	0.117647	0.311134	0.121567	17
156	gi115249081	CD0077	CAJ66892.1	rpsS	30S ribosomal protein S19	97	3	26	10.61	10.1	Unknown	Yes AMN-AS 23-24	Yes 0.762249	0.25	0.778279	0.304091	12
157	gi115251742	CD2691	CAJ69577.1	hpt	putative phosphoribosyltransferase (Hypoxanthine phosphoribosyltransferase)	97	3	17	19.58	4.92	Cytoplasmic	No	No	0.166667	0.467799	0.18278	18
158	gi115252284	CD3227	CAJ70125.1	dapH	2,3,4,5-tetrahydropyridine-2,6-dicarboxylate N-succinyltransferase	97	2	8	25.33	5.67	Cytoplasmic	No	No	0.166667	0.467799	0.18278	12
159	gi115249226	CD0218	CAJ67039.1	purE	phosphoribosylaminoimidazole carboxylase catalytic subunit	96	2	12	17.12	6.01	Cytoplasmic	No	No	0.4	1.51189	0.590728	5
160	gi115251795	CD2743	CAJ69630.1	dtd	putative D-tyrosyl-tRNA deacylase protein	96	1	9	16.46	5.61	Unknown	No	No	0.2	0.584893	0.228531	5
161	gi115251895	CD2842	CAJ69730.1		nitrilase (carbon-nitrogen hydrolase)	96	2	13	34.36	5.36	Cytoplasmic	No	No	0.117647	0.311134	0.121567	17
162	gi115249020	CD0017	CAJ66831.1		conserved hypothetical protein (baB/EbfC DNA-binding family)	93	2	22	12.38	5	Unknown	No	No	0.333333	1.15443	0.451064	6
163	gi115252670	CD3605A	CAJ70513.1		ferredoxin	91	1	22	6.43	4.26	Unknown	No	No	1	9	3.5165	1
164	gi115252722	CD3658	CAJ70566.1	rplI	50S ribosomal protein L9	87	2	13	16.93	9.4	Cytoplasmic	No	No	0.0740741	0.185971	0.0726631	27
165	gi115249124	CD0115	CAJ66935.1		ferredoxin (4Fe-4S ferredoxin, iron-sulfur binding domain protein, delta subunit)	85	2	25	7.69	7.51	Unknown	No	No	0.285714	0.930698	0.363645	7
166	gi115250736	CD1693	CAJ68560.1		putative dinitrogenase iron-molybdenum cofactor	83	2	25	12.92	5.93	Cytoplasmic	No	No	0.5	2.16228	0.844851	4
167	gi115251648	CD2591	CAJ69481.1	ltaE	low-specificity L-threonine aldolase	81	1	5	37.9	5.63	Cytoplasmic	No	No	0.037037	0.089023	0.0347833	27
168	gi115251791	CD2739	CAJ69626.1	aspS	putative aspartyl-tRNA synthetase	81	2	4	67.5	5.13	Cytoplasmic	No	No	0.0350877	0.0841459	0.0328777	57
169	gi115251645	CD2588	CAJ69478.1	gmk	guanylate kinase	79	2	11	23.37	5.11	Cytoplasmic	No	No	0.105263	0.274275	0.107165	19
170	gi115250793	CD1749	CAJ68617.1		putative 2-hydroxyacyl-CoA dehydratase	78	1	4	43.57	5.24	Cytoplasmic	No	No	0.0263158	0.0624678	0.0244076	38
171	gi115251756	CD2705	CAJ69591.1		putative amidohydrolas	78	2	7	50.68	5.74	Cytoplasmic	No	No	0.0526316	0.128838	0.0503399	38
172	gi115249054	CD0051	CAJ66865.1	gltX	glutamyl-tRNA synthetase	77	2	4	56.62	5.56	Cytoplasmic	No	No	0.0425532	0.102943	0.0402223	47
173	gi115249055	CD0052	CAJ66866.1	cysS	cysteinyl-tRNA synthetase	75	2	5	54.24	5.28	Cytoplasmic	No	No	0.0645161	0.160155	0.0625763	31
174	gi115252223	CD3167	CAJ70063.1		putative phosphatidylethanolamine-binding regulatory protein	75	1	8	18.33	5.06	Unknown	No	No	0.25	0.778279	0.304091	4
175	gi115252294	CD3237	CAJ70135.1	prdF	putative proline racemase	73	1	4	36.22	5.42	Cytoplasmic	No	No	0.047619	0.115884	0.0452785	21
176	gi115250352	CD1316	CAJ68174.1	rpsO	30S ribosomal protein S15	73	2	29	9.73	10.1	Cytoplasmic	No	No	0.142857	0.389495	0.152185	14
177	gi115250635	CD1594	CAJ68459.1	cysK	putative O-acetylserine sulfhydrylase	72	1	4	32.67	5.46	Unknown	No	No	0.047619	0.115884	0.0452785	21
178	gi115251601	CD2547	CAJ69434.1		conserved hypothetical protein	72	2	4	68.07	5.13	Cytoplasmic	No	No	0.0454545	0.110336	0.0431109	44
179	gi115250845	CD1799	CAJ68669.1	terD	tellurium resistance protein	70	1	9	21.17	4.75	Unknown	No	No	0.0909091	0.232847	0.0909785	11
180	gi115249560	CD0544	CAJ67377.1		putative ornithine cyclodeaminase	69	1	4	35.57	5.11	Cytoplasmic	No	No	0.0344828	0.0826367	0.032288	29
181	gi115250942	CD1895	CAJ68770.1		putative membrane protein	68	1	18	13.98	9.52	Unknown	No	Yes 0.944586	0.0666667	0.165914	0.0648265	15
182	gi115249057	CD0054	CAJ66868.1	thyX	putative thymidylate synthase	66	2	8	29.02	7.66	Cytoplasmic	No	No	0.0769231	0.193777	0.0757129	26
183	gi115251487	CD2434	CAJ69320.1		conserved hypothetical protein	66	1	5	22.23	4.88	Cytoplasmic	No	No	0.0384615	0.0926009	0.0361813	26
184	gi115249854	CD0837	CAJ67671.1		putative nitro reductase	65	2	12	19.94	8.2	Cytoplasmic	No	No	0.0833333	0.211528	0.0826487	24
185	gi115251568	CD2515	CAJ69401.1		L-aspartate-beta-decarboxylase	65	1	2	62.02	6.17	Cytoplasmic	No	No	0.0285714	0.0680004	0.0265693	35
186	gi115250155	CD1125	CAJ67976.1		nitroreductase-family protein	63	2	8	32.73	5.37	Cytoplasmic	No	No	0.0714286	0.178769	0.069849	28
187	gi115250234	CD1201	CAJ68055.1	nusB	N utilization substance protein B homologue	63	1	9	19.74	6.01	Cytoplasmic	No	Yes 0.826877	0.0434783	0.105295	0.0411412	23
188	gi115251074	CD2020	CAJ68905.1	clpB	chaperone clpB	63	1	2	97.68	5.47	Cytoplasmic	No	No	0.0121951	0.0284783	0.0111271	82
189	gi115252071	CD3014	CAJ69908.1		PTS system, mannose-specfic IIB component	62	1	15	11.49	8.99	Extracellular	No	No	0.125	0.333521	0.130314	8
190	gi115249013	CD0010	CAJ66824.1	rsbW	anti-sigma-B factor (serine-protein kinase) RsbW	61	1	12	14.86	4.59	Cytoplasmic	No	No	0.142857	0.389495	0.152185	7
191	gi115251678	CD2627	CAJ69513.1		conserved hypothetical protein	61	1	12	10.19	5.48	Cytoplasmic	No	No	0.1	0.258925	0.101168	10
192	gi115251108	CD2054	CAJ68939.1	lysC	aspartokinase	60	1	4	43.22	5.08	Cytoplasmic	No	No	0.03125	0.0746078	0.029151	32
193	gi115249811	CD0794	CAJ67628.1	nadE	NH3-dependent NAD(+) synthetase	58	1	6	28.02	5.07	Cytoplasmic	No	No	0.047619	0.115884	0.0452785	21
194	gi115249844	CD0827	CAJ67661.1	rbo	rubredoxin oxidoreductase (desulfoferrodoxin)	58	1	10	14.06	6.04	Unknown	No	No	0.166667	0.467799	0.18278	6
195	gi115250762	CD1718	CAJ68586.1		putative hydantoinase	58	1	4	55.73	5.16	Cytoplasmic	No	No	0.027027	0.0642092	0.025088	37
196	gi115252523	CD3463	CAJ70366.1	alr2	alanine racemase	58	1	3	43.32	5.57	Cytoplasmic	No	No	0.0344828	0.0826367	0.032288	29
197	gi115252727	CD3662	CAJ70571.1	ssb	single-strand DNA binding protein (Helix-destabilizing protein)	58	1	7	16.01	5.18	Unknown	No	Yes 0.858949	0.0714286	0.178769	0.069849	14
198	gi115249887	CD0873	CAJ67706.1		ABC transporter, substrate-binding lipoprotein	57	1	6	36.07	5.5	Unknown	Yes SQG-GD 27-28	Yes 0.773062	0.0588235	0.145048	0.0566734	17
199	gi115250287	CD1253	CAJ68109.1	rpsP	30S ribosomal protein S16	57	1	16	10.25	10	Cytoplasmic	No	Yes 0.611549	0.0714286	0.178769	0.069849	14
200	gi115252122	CD3068	CAJ69960.1	xynB	PTS system, IIb component (xyloside-specific)	57	1	9	17.75	7.41	Cytoplasmic	No	No	0.125	0.333521	0.130314	8
201	gi115249086	CD0081	CAJ66897.1	rpsQ	30S ribosomal protein S17	56	1	13	10.06	10.5	Cytoplasmic	No	No	0.0714286	0.178769	0.069849	14
202	gi115249194	CD0184	CAJ67006.1	pyrB	aspartate carbamoyltransferase catalytic chain	56	1	7	34.7	6.57	Cytoplasmic	No	No	0.0666667	0.165914	0.0648265	15
203	gi115249677	CD0663	CAJ67494.1	tcdA	toxin A	56	1	0	308.25	5.74	Extracellular	No	Yes 0.81171	0.00684932	0.0158962	0.00621099	146
204	gi115251448	CD2396	CAJ69281.1		conserved hypothetical protein	56	1	6	19.59	5.15	Unknown	No	No	0.142857	0.389495	0.152185	7
205	gi115251486	CD2433	CAJ69319.1	glyQ	glycyl-tRNA synthetase alpha chain	56	1	5	33.86	4.71	Cytoplasmic	No	No	0.0666667	0.165914	0.0648265	15
206	gi115250457	CD1417	CAJ68280.1		putative ATP-binding protein	55	1	4	25	5.87	Cytoplasmic	No	No	0.0666667	0.165914	0.0648265	15
207	gi115251016	CD1970	CAJ68845.1		putative cyclase	54	1	7	24.24	5.35	Cytoplasmic	No	No	0.0666667	0.165914	0.0648265	15
208	gi115252633	CD3570	CAJ70476.1		probable dipeptidase, M19 family	54	1	4	35.5	5.69	Cytoplasmic	No	No	0.0357143	0.0857111	0.0334893	28
209	gi110666931	CDP09	YP_659585.1		| hypothetical protein CDP09	54	1	22	5.82	9.46	Extracellular	No	No	0.0357143	0.0857111	0.0334893	28
210	gi115251373	CD2318	CAJ69205.1		putative phosphoglucomutase	53	1	2	55.59	5.22	Cytoplasmic	No	No	0.0263158	0.0624678	0.0244076	38
211	gi115251628	CD2572	CAJ69461.1		putative nitroreductase	53	1	5	24.76	6.27	Cytoplasmic	No	No	0.0588235	0.145048	0.0566734	17
212	gi115250867	CD1822	CAJ68692.1	bcp	putative thiol peroxidase (bacterioferritin comigratory protein)	52	1	6	17.51	7.27	Unknown	No	Yes 0.547291	0.0526316	0.128838	0.0503399	19
213	gi115250535	CD1494	CAJ68359.1		putative transcriptional regulator	50	1	6	22.6	6.3	Cytoplasmic	No	No	0.047619	0.115884	0.0452785	21
214	gi115249064	CD0060	CAJ66875.1		transcription antitermination protein (Bacterial N-Utilization Substance G )	48	1	11	20.13	5.32	Cytoplasmic	No	No	0.0909091	0.232847	0.0909785	11
215	gi115251586	CD2532	CAJ69419.1		putative aminotransferase (alanine--glyoxylate transaminase)	48	1	3	42.37	5.04	Cytoplasmic	No	No	0.05	0.122018	0.0476754	20
216	gi115252725	CD3661	CAJ70569.1		conserved hypothetical protein (Nucleoside Triphosphate Pyrophosphohydrolase)	48	1	10	12.43	7.4	Cytoplasmic	No	No	0.0714286	0.178769	0.069849	14
217	gi115249137	CD0128	CAJ66948.1	fabZ	(3R)-hydroxymyristoyl-[acyl carrier protein] dehydratase	47	1	6	15.86	7.28	Cytoplasmic	No	No	0.0769231	0.193777	0.0757129	13
218	gi115252333	CD3277	CAJ70174.1		PTS system, mannose fructose sorbose IIc component	47	1	4	27.64	5.04	Cytoplasmic Membrane	No	Yes 0.970527	0.0769231	0.193777	0.0757129	13
219	gi115250078	CD1057	CAJ67898.1	crt2	3-hydroxybutyryl-CoA dehydratase (Crotonase)	46	1	5	28.44	5.05	Cytoplasmic	No	No	0.0833333	0.211528	0.0826487	12
220	gi115252486	CD3426	CAJ70329.1	cbiF	precorrin-4 C(11)-methyltransferase	46	1	4	27.92	5.39	Unknown	No	No	0.0833333	0.211528	0.0826487	12
221	gi115252673	CD3608	CAJ70516.1		ABC transporter, ATP-binding protein	46	1	4	26.68	5.01	Cytoplasmic Membrane	No	No	0.0434783	0.105295	0.0411412	23
222	gi115249071	CD0067	CAJ66882.1	rpoC	DNA-directed RNA polymerase beta' chain	45	1	1	129.75	7.95	Cytoplasmic	No	No	0.00917431	0.0213493	0.00834167	109
223	gi115250980	CD1934	CAJ68809.1		conserved hypothetical protein, only in Firmicutes, ACT domain	45	1	7	14.04	5	Unknown	No	No	0.0909091	0.232847	0.0909785	11
224	gi115252150	CD3096	CAJ69988.1	bglA	6-phospho-beta-glucosidase	43	1	3	54.7	5.4	Cytoplasmic	No	No	0.03125	0.0746078	0.029151	32
