# Supplementary material for: Semiquantitative Analysis of Clinical Heat Stress in Clostridium difficile Strain 630 Using a GeLC/MS Workflow with emPAI Quantitation
Source: PLoS One. 2014 Feb 24;9(2):e88960. doi: 10.1371/journal.pone.0088960 (PMC3933415; doi:10.1371/journal.pone.0088960)
Supplement: Table S3 — Proteins unique to either 37°C or 41°C proteomes xls file. (XLSX) [file pone.0088960.s008.xlsx]

## Sheet: unique 37&41
No.	Acc No.	Locus	Genbank		Protein (orange 41, blue 37)	protein name (Funct cat)	functional category	MOWSE	No. Pep	Coverage	Mol Wt. (kD)	pI	PSORTb	SignalP	SecretomeP	PAI	emPAI	Molar%	No. Observable Pep.	temp	Locus	protein name (Funct cat)	functional category	Locus	microarray	p val	fold change	direction	log ratio		iTRAQ	log ratio	fold ch
160	gi115251795	CD2743	CAJ69630.1	dtd	putative D-tyrosyl-tRNA deacylase protein	putative D-tyrosyl-tRNA deacylase protein	2.1.1 Specific pathways	96	1	9	16.46	5.61	Unknown	No	No	0.2	0.584893	0.228531	5	37	CD2743	putative D-tyrosyl-tRNA deacylase protein	2.1.1 Specific pathways	CD2743		0.0622675	1.34747	Up	0.430257			-0.40837	1.32719	down
180	gi115249560	CD0544	CAJ67377.1		putative ornithine cyclodeaminase	putative ornithine cyclodeaminase	2.2 Metabolism of amino acids and related molecules	69	1	4	35.57	5.11	Cytoplasmic	No	No	0.0344828	0.0826367	0.032288	29	37	CD0544	putative ornithine cyclodeaminase	2.2 Metabolism of amino acids and related molecules	CD0544		0.599528	1.13869	Up	0.187373			-0.357435	1.28115	down
159	gi115249226	CD0218	CAJ67039.1	purE	phosphoribosylaminoimidazole carboxylase catalytic subunit	phosphoribosylaminoimidazole carboxylase catalytic subunit	2.3 Metabolism of nucleotides and nucleic acids	96	2	12	17.12	6.01	Cytoplasmic	No	No	0.4	1.51189	0.590728	5	37	CD0218	phosphoribosylaminoimidazole carboxylase catalytic subunit	2.3 Metabolism of nucleotides and nucleic acids	CD0218		0.0483949	2.32668	Up	1.21827			-0.241707	1.18239	down
182	gi115249057	CD0054	CAJ66868.1	thyX	putative thymidylate synthase	putative thymidylate synthase	2.3 Metabolism of nucleotides and nucleic acids	66	2	8	29.02	7.66	Cytoplasmic	No	No	0.0769231	0.193777	0.0757129	26	37	CD0054	putative thymidylate synthase	2.3 Metabolism of nucleotides and nucleic acids	CD0054		0.629217	1.11894	Down	-0.162129			-0.188375	1.13948	down
146	gi115252557	CD3496	CAJ70400.1	hbs	DNA-binding protein HU	DNA-binding protein HU	3.4 DNA packaging and segregation	112	2	36	9.96	9.4	Cytoplasmic	No	No	0.166667	0.467799	0.18278	12	37	CD3496	DNA-binding protein HU	3.4 DNA packaging and segregation	CD3496		0.885422	1.03221	Up	0.0457298			-0.173806	1.12803	down
170	gi115250793	CD1749	CAJ68617.1		putative 2-hydroxyacyl-CoA dehydratase	putative 2-hydroxyacyl-CoA dehydratase	2.4 Metabolism of lipids	78	1	4	43.57	5.24	Cytoplasmic	No	No	0.0263158	0.0624678	0.0244076	38	37	CD1749	putative 2-hydroxyacyl-CoA dehydratase	2.4 Metabolism of lipids	CD1749		0.0205228	1.61107	Up	0.688021			-0.158656	1.11625	down
212	gi115250867	CD1822	CAJ68692.1	bcp	putative thiol peroxidase (bacterioferritin comigratory protein)	putative thiol peroxidase (bacterioferritin comigratory protein)	2.3 Metabolism of nucleotides and nucleic acids	52	1	6	17.51	7.27	Unknown	No	Yes 0.547291	0.0526316	0.128838	0.0503399	19	37	CD1822	putative thiol peroxidase (bacterioferritin comigratory protein)	2.3 Metabolism of nucleotides and nucleic acids	CD1822		0.0454601	2.81075	Down	-1.49095	Y		-0.112094	1.0808	down
210	gi115251373	CD2318	CAJ69205.1		putative phosphoglucomutase	putative phosphoglucomutase	2.1.1 Specific pathways	53	1	2	55.59	5.22	Cytoplasmic	No	No	0.0263158	0.0624678	0.0244076	38	37	CD2318	putative phosphoglucomutase	2.1.1 Specific pathways	CD2318		0.541577	1.10883	Up	0.149044			-0.0926796	1.06635	down
152	gi115251764	CD2713	CAJ69599.1	cwp22	cell surface protein	cell surface protein	1.1 Cell wall	102	3	6	72.02	8.91	Cell wall	Yes SSA-AS 37-38	Yes 0.861549	0.0526316	0.128838	0.0503399	57	37	CD2713	cell surface protein	1.1 Cell wall	CD2713		0.952184	1.02563	Up	0.036514			-0.062257	1.0441	down
172	gi115249054	CD0051	CAJ66865.1	gltX	glutamyl-tRNA synthetase	glutamyl-tRNA synthetase	3.7.2 Aminoacyl-tRNA synthetases	77	2	4	56.62	5.56	Cytoplasmic	No	No	0.0425532	0.102943	0.0402223	47	37	CD0051	glutamyl-tRNA synthetase	3.7.2 Aminoacyl-tRNA synthetases	CD0051		0.552919	1.18995	Up	0.250905			-0.0399424	1.02807	down
140	gi115251375	CD2320	CAJ69207.1	rpiB1	ribose-5-phosphate isomerase 1 (Phosphoriboisomerase B)	ribose-5-phosphate isomerase 1 (Phosphoriboisomerase B)	2.1.1 Specific pathways	124	2	15	16.37	7.73	Cytoplasmic	No	No	0.181818	0.519911	0.203141	11	37	CD2320	ribose-5-phosphate isomerase 1 (Phosphoriboisomerase B)	2.1.1 Specific pathways	CD2320		0.112782	2.3298	Up	1.22021			-0.0240853	1.01683	down
196	gi115252523	CD3463	CAJ70366.1	alr2	alanine racemase	alanine racemase	2.2 Metabolism of amino acids and related molecules	58	1	3	43.32	5.57	Cytoplasmic	No	No	0.0344828	0.0826367	0.032288	29	37	CD3463	alanine racemase	2.2 Metabolism of amino acids and related molecules	CD3463		0.238672	1.3016	Down	-0.380289			0.00900173	1.00626	up
207	gi115251016	CD1970	CAJ68845.1		putative cyclase	putative cyclase	2.2 Metabolism of amino acids and related molecules	54	1	7	24.24	5.35	Cytoplasmic	No	No	0.0666667	0.165914	0.0648265	15	37	CD1970	putative cyclase	2.2 Metabolism of amino acids and related molecules	CD1970		0.978735	1.00688	Up	0.00989476			0.0396906	1.02789	up
109	gi115249701	CD0685	CAJ67518.1	infC	translation initiation factor IF-3	translation initiation factor IF-3	3.7.3 Protein synthesis initiation	168	3	27	19.21	9.66	Cytoplasmic	No	No	0.157895	0.43845	0.171312	19	37	CD0685	translation initiation factor IF-3	3.7.3 Protein synthesis initiation	CD0685		0.403713	1.36282	Down	-0.4466			0.0513972	1.03627	up
168	gi115251791	CD2739	CAJ69626.1	aspS	putative aspartyl-tRNA synthetase	putative aspartyl-tRNA synthetase	3.7.2 Aminoacyl-tRNA synthetases	81	2	4	67.5	5.13	Cytoplasmic	No	No	0.0350877	0.0841459	0.0328777	57	37	CD2739	putative aspartyl-tRNA synthetase	3.7.2 Aminoacyl-tRNA synthetases	CD2739		0.567552	1.05055	Up	0.0711506			0.0546349	1.0386	up
161	gi115251895	CD2842	CAJ69730.1		nitrilase (carbon-nitrogen hydrolase)	nitrilase (carbon-nitrogen hydrolase)	3.8 Protein modification	96	2	13	34.36	5.36	Cytoplasmic	No	No	0.117647	0.311134	0.121567	17	37	CD2842	nitrilase (carbon-nitrogen hydrolase)	3.8 Protein modification	CD2842		0.931784	1.02986	Up	0.0424484			0.119757	1.08655	up
201	gi115249086	CD0081	CAJ66897.1	rpsQ	30S ribosomal protein S17	30S ribosomal protein S17	3.7.1 Protein Synthesis ribosomal proteins	56	1	13	10.06	10.5	Cytoplasmic	No	No	0.0714286	0.178769	0.069849	14	37	CD0081	30S ribosomal protein S17	3.7.1 Protein Synthesis ribosomal proteins	CD0081		0.238672	1.80357	Up	0.850855			0.155419	1.11374	up
173	gi115249055	CD0052	CAJ66866.1	cysS	cysteinyl-tRNA synthetase	cysteinyl-tRNA synthetase	3.7.2 Aminoacyl-tRNA synthetases	75	2	5	54.24	5.28	Cytoplasmic	No	No	0.0645161	0.160155	0.0625763	31	37	CD0052	cysteinyl-tRNA synthetase	3.7.2 Aminoacyl-tRNA synthetases	CD0052		0.0662337	1.61409	Down	-0.690724	y		0.279694	1.21394	up
197	gi115252727	CD3662	CAJ70571.1	ssb	single-strand DNA binding protein (Helix-destabilizing protein)	single-strand DNA binding protein (Helix-destabilizing protein)	3.1 DNA replication	58	1	7	16.01	5.18	Unknown	No	Yes 0.858949	0.0714286	0.178769	0.069849	14	37	CD3662	single-strand DNA binding protein (Helix-destabilizing protein)	3.1 DNA replication	CD3662		0.731479	1.03946	Up	0.0558292			0.307396	1.23747	up
155	gi115249084	CD0080	CAJ66895.1	rplP	50S ribosomal protein L16	50S ribosomal protein L16	3.7.1 Protein Synthesis ribosomal proteins	99	2	8	16.06	10.4	Unknown	Yes GQA-HK 21-22	No	0.117647	0.311134	0.121567	17	37	CD0080	50S ribosomal protein L16	3.7.1 Protein Synthesis ribosomal proteins	CD0080		0.302323	1.38951	Up	0.474577			0.311078	1.24063	up
185	gi115251568	CD2515	CAJ69401.1		L-aspartate-beta-decarboxylase	L-aspartate-beta-decarboxylase	2.5 Metabolism of coenzymes and prosthetic groups	65	1	2	62.02	6.17	Cytoplasmic	No	No	0.0285714	0.0680004	0.0265693	35	37	CD2515	L-aspartate-beta-decarboxylase	2.5 Metabolism of coenzymes and prosthetic groups	CD2515		0.109149	2.08171	Down	-1.05777			0.515969	1.42995	up
102	gi115251516	CD2462	CAJ69349.1	grpE	heat shock protein grpE HSP70 cofactor	heat shock protein grpE HSP70 cofactor	3.9 Protein folding	181	4	24	23.73	4.49	Cytoplasmic	No	No	0.266667	0.84785	0.331274	15	37	CD2462	heat shock protein grpE HSP70 cofactor	3.9 Protein folding	CD2462		0.0455132	2.43516	Up	1.28402			0.540997	1.45498	up
150	gi115249069	CD0065	CAJ66880.1		NADP-dependent 7-alpha-hydroxysteroid dehydrogenase	NADP-dependent 7-alpha-hydroxysteroid dehydrogenase	2.1.1 Specific pathways	107	2	10	27.99	5.34	Cytoplasmic	No	No	0.0307692	0.0734189	0.0286864	65	37	CD0065	NADP-dependent 7-alpha-hydroxysteroid dehydrogenase	2.1.1 Specific pathways	CD0065		0.112232	1.36346	Down	-0.447273	y		0.678037	1.59996	up
184	gi115249854	CD0837	CAJ67671.1		putative nitro reductase	putative nitro reductase	2.5 Metabolism of coenzymes and prosthetic groups	65	2	12	19.94	8.2	Cytoplasmic	No	No	0.0833333	0.211528	0.0826487	24	37	CD0837	putative nitro reductase	2.5 Metabolism of coenzymes and prosthetic groups	CD0837		0.123344	1.30341	Up	0.382293			1.0807	2.11507	up
202	gi115249194	CD0184	CAJ67006.1	pyrB	aspartate carbamoyltransferase catalytic chain	aspartate carbamoyltransferase catalytic chain	2.3 Metabolism of nucleotides and nucleic acids	56	1	7	34.7	6.57	Cytoplasmic	No	No	0.0666667	0.165914	0.0648265	15	37	CD0184	aspartate carbamoyltransferase catalytic chain	2.3 Metabolism of nucleotides and nucleic acids	CD0184		0.830872	1.06592	Down	-0.0920928			1.32803	2.51059	up
195	gi115250762	CD1718	CAJ68586.1		putative hydantoinase	putative hydantoinase	2.3 Metabolism of nucleotides and nucleic acids	58	1	4	55.73	5.16	Cytoplasmic	No	No	0.027027	0.0642092	0.025088	37	37	CD1718	putative hydantoinase	2.3 Metabolism of nucleotides and nucleic acids	CD1718		0.0119045	1.38651	Up	0.471455			NA
203	gi115249677	CD0663	CAJ67494.1	tcdA	toxin A	toxin A	4.6 Miscellaneous	56	1	0	308.25	5.74	Extracellular	No	Yes 0.81171	0.00684932	0.0158962	0.00621099	146	37	CD0663	toxin A	4.6 Miscellaneous	CD0663		0.0179221	3.01142	Down	-1.59044	Y		NA
200	gi115252122	CD3068	CAJ69960.1	xynB	PTS system, IIb component (xyloside-specific)	PTS system, IIb component (xyloside-specific)	1.2 Transport/binding proteins and lipoproteins	57	1	9	17.75	7.41	Cytoplasmic	No	No	0.125	0.333521	0.130314	8	37	CD3068	PTS system, IIb component (xyloside-specific)	1.2 Transport/binding proteins and lipoproteins	CD3068		0.0495314	1.91096	Down	-0.934299	Y		NA
178	gi115251601	CD2547	CAJ69434.1		conserved hypothetical protein	conserved hypothetical protein	5.2 Similar to unknown proteins from other organisms	72	2	4	68.07	5.13	Cytoplasmic	No	No	0.0454545	0.110336	0.0431109	44	37	CD2547	conserved hypothetical protein	5.2 Similar to unknown proteins from other organisms	CD2547		0.116137	1.30885	Up	0.3883			NA
221	gi115252673	CD3608	CAJ70516.1		ABC transporter, ATP-binding protein	ABC transporter, ATP-binding protein	1.2 Transport/binding proteins and lipoproteins	46	1	4	26.68	5.01	Cytoplasmic Membrane	No	No	0.0434783	0.105295	0.0411412	23	37	CD3608	ABC transporter, ATP-binding protein	1.2 Transport/binding proteins and lipoproteins	CD3608		0.132836	1.18371	Up	0.24331			NA
220	gi115252486	CD3426	CAJ70329.1	cbiF	precorrin-4 C(11)-methyltransferase	precorrin-4 C(11)-methyltransferase	2.5 Metabolism of coenzymes and prosthetic groups	46	1	4	27.92	5.39	Unknown	No	No	0.0833333	0.211528	0.0826487	12	37	CD3426	precorrin-4 C(11)-methyltransferase	2.5 Metabolism of coenzymes and prosthetic groups	CD3426		0.149479	1.41994	Up	0.505832			NA
157	gi115251742	CD2691	CAJ69577.1	hpt	putative phosphoribosyltransferase (Hypoxanthine phosphoribosyltransferase)	putative phosphoribosyltransferase (Hypoxanthine phosphoribosyltransferase)	2.3 Metabolism of nucleotides and nucleic acids	97	3	17	19.58	4.92	Cytoplasmic	No	No	0.166667	0.467799	0.18278	18	37	CD2691	putative phosphoribosyltransferase (Hypoxanthine phosphoribosyltransferase)	2.3 Metabolism of nucleotides and nucleic acids	CD2691		0.159998	1.74312	Up	0.801673			NA
187	gi115250234	CD1201	CAJ68055.1	nusB	N utilization substance protein B homologue	N utilization substance protein B homologue	3.5.4 Transcription termination	63	1	9	19.74	6.01	Cytoplasmic	No	Yes 0.826877	0.0434783	0.105295	0.0411412	23	37	CD1201	N utilization substance protein B homologue	3.5.4 Transcription termination	CD1201		0.173143	1.47648	Down	-0.562166	y		NA
224	gi115252150	CD3096	CAJ69988.1	bglA	6-phospho-beta-glucosidase	6-phospho-beta-glucosidase	2.1.1 Specific pathways	43	1	3	54.7	5.4	Cytoplasmic	No	No	0.03125	0.0746078	0.029151	32	37	CD3096	6-phospho-beta-glucosidase	2.1.1 Specific pathways	CD3096		0.194986	1.54127	Up	0.624121			NA
214	gi115249064	CD0060	CAJ66875.1		transcription antitermination protein (Bacterial N-Utilization Substance G )	transcription antitermination protein (Bacterial N-Utilization Substance G )	3.5.3 Transcription elongation	48	1	11	20.13	5.32	Cytoplasmic	No	No	0.0909091	0.232847	0.0909785	11	37	CD0060	transcription antitermination protein (Bacterial N-Utilization Substance G )	3.5.3 Transcription elongation	CD0060		0.209179	1.22271	Down	-0.290087			NA
169	gi115251645	CD2588	CAJ69478.1	gmk	guanylate kinase	guanylate kinase	2.3 Metabolism of nucleotides and nucleic acids	79	2	11	23.37	5.11	Cytoplasmic	No	No	0.105263	0.274275	0.107165	19	37	CD2588	guanylate kinase	2.3 Metabolism of nucleotides and nucleic acids	CD2588		0.230627	1.26893	Up	0.34361			NA
213	gi115250535	CD1494	CAJ68359.1		putative transcriptional regulator	putative transcriptional regulator	3.5.2 Transcription regulation	50	1	6	22.6	6.3	Cytoplasmic	No	No	0.047619	0.115884	0.0452785	21	37	CD1494	putative transcriptional regulator	3.5.2 Transcription regulation	CD1494		0.368241	1.07645	Up	0.106279			NA
206	gi115250457	CD1417	CAJ68280.1		putative ATP-binding protein	putative ATP-binding protein	5.2 Similar to unknown proteins from other organisms	55	1	4	25	5.87	Cytoplasmic	No	No	0.0666667	0.165914	0.0648265	15	37	CD1417	putative ATP-binding protein	5.2 Similar to unknown proteins from other organisms	CD1417		0.381773	1.19414	Down	-0.255978			NA
223	gi115250980	CD1934	CAJ68809.1		conserved hypothetical protein, only in Firmicutes, ACT domain	conserved hypothetical protein, only in Firmicutes, ACT domain	5.2 Similar to unknown proteins from other organisms	45	1	7	14.04	5	Unknown	No	No	0.0909091	0.232847	0.0909785	11	37	CD1934	conserved hypothetical protein, only in Firmicutes, ACT domain	5.2 Similar to unknown proteins from other organisms	CD1934		0.390231	1.16985	Down	-0.226319			NA
144	gi115250593	CD1552	CAJ68417.1	hisA	putative 1-(5-phosphoribosyl)-5-[(5-phosphoribosylamino)methylidene amino] imidazole-4-carboxamide isomerase	putative 1-(5-phosphoribosyl)-5-[(5-phosphoribosylamino)methylidene amino] imidazole-4-carboxamide isomerase	2.2 Metabolism of amino acids and related molecules	114	2	10	26.63	5.19	Cytoplasmic	No	No	0.133333	0.359356	0.140409	15	37	CD1552	putative 1-(5-phosphoribosyl)-5-[(5-phosphoribosylamino)methylidene amino] imidazole-4-carboxamide isomerase	2.2 Metabolism of amino acids and related molecules	CD1552		0.412102	1.36641	Up	0.450395			NA
141	gi115249343	CD0334	CAJ67156.1	adhE	aldehyde-alcohol dehydrogenase	aldehyde-alcohol dehydrogenase	2.1.1 Specific pathways	120	3	4	96.3	6.52	Cytoplasmic	No	No	0.0410959	0.0992485	0.0387786	73	37	CD0334	aldehyde-alcohol dehydrogenase	2.1.1 Specific pathways	CD0334		0.695796	1.13858	Up	0.187236			NA
216	gi115252725	CD3661	CAJ70569.1		conserved hypothetical protein (Nucleoside Triphosphate Pyrophosphohydrolase)	conserved hypothetical protein (Nucleoside Triphosphate Pyrophosphohydrolase)	5.2 Similar to unknown proteins from other organisms	48	1	10	12.43	7.4	Cytoplasmic	No	No	0.0714286	0.178769	0.069849	14	37	CD3661	conserved hypothetical protein (Nucleoside Triphosphate Pyrophosphohydrolase)	5.2 Similar to unknown proteins from other organisms	CD3661		0.725765	1.09504	Up	0.130986			NA
181	gi115250942	CD1895	CAJ68770.1		putative membrane protein	putative membrane protein	1.1 Cell wall	68	1	18	13.98	9.52	Unknown	No	Yes 0.944586	0.0666667	0.165914	0.0648265	15	37	CD1895	putative membrane protein	1.1 Cell wall	CD1895		0.810936	1.16469	Up	0.21995			NA
164	gi115252722	CD3658	CAJ70566.1	rplI	50S ribosomal protein L9	50S ribosomal protein L9	3.7.1 Protein Synthesis ribosomal proteins	87	2	13	16.93	9.4	Cytoplasmic	No	No	0.0740741	0.185971	0.0726631	27	37	CD3658	50S ribosomal protein L9	3.7.1 Protein Synthesis ribosomal proteins	CD3658		0.956562	1.02645	Up	0.0376604			NA
218	gi115252333	CD3277	CAJ70174.1		PTS system, mannose fructose sorbose IIc component	PTS system, mannose fructose sorbose IIc component	1.2 Transport/binding proteins and lipoproteins	47	1	4	27.64	5.04	Cytoplasmic Membrane	No	Yes 0.970527	0.0769231	0.193777	0.0757129	13	37	CD3277	PTS system, mannose fructose sorbose IIc component	1.2 Transport/binding proteins and lipoproteins	CD3277		0.978735	1.01057	Up	0.0151643			NA
209	gi110666931	CDP09	YP_659585.1		hypothetical protein CDP09	hypothetical protein CDP09	5.2 Similar to unknown proteins from other organisms	54	1	22	5.82	9.46	Extracellular	No	No	0.0357143	0.0857111	0.0334893	28	37	CDP09	hypothetical protein CDP09	5.2 Similar to unknown proteins from other organisms	CDP09		NA	NA	NA	NA			NA
191	gi115249688	CD0672	CAJ67505.1		conserved hypothetical protein	conserved hypothetical protein	5.2 Similar to unknown proteins from other organisms	50	1	5	29.76	5.52	Cytoplasmic	No	No	0.0666667	0.165914	0.0902371	15	41	CD0672	conserved hypothetical protein	5.2 Similar to unknown proteins from other organisms	CD0672		0.0799032	1.73438	Down	-0.794424			-0.575612	1.49031	down
128	gi115249727	CD0711	CAJ67544.1	argS	arginyl-tRNA synthetase	arginyl-tRNA synthetase	3.7.2 Aminoacyl-tRNA synthetases	95	2	5	65	5.53	Cytoplasmic	No	No	0.0392157	0.0944998	0.0513963	51	41	CD0711	arginyl-tRNA synthetase	3.7.2 Aminoacyl-tRNA synthetases	CD0711		0.0286675	1.5267	Up	0.610416	y		-0.405221	1.32429	down
126	gi115249017	CD0014	CAJ66828.1	serS1	seryl-tRNA synthetase 1	seryl-tRNA synthetase 1	3.7.2 Aminoacyl-tRNA synthetases	97	3	9	48.53	5.94	Cytoplasmic	No	No	0.0810811	0.205261	0.111637	37	41	CD0014	seryl-tRNA synthetase 1	3.7.2 Aminoacyl-tRNA synthetases	CD0014		0.151644	1.50036	Down	-0.585312			-0.287777	1.22076	down
162	gi115251527	CD2473	CAJ69360.1	rpsT	30S ribosomal protein S20	30S ribosomal protein S20	3.7.1 Protein Synthesis ribosomal proteins	67	2	18	9.78	11.1	Unknown	No	No	0.0952381	0.245197	0.133357	21	41	CD2473	30S ribosomal protein S20	3.7.1 Protein Synthesis ribosomal proteins	CD2473		0.132383	1.80173	Up	0.84938	y		-0.152157	1.11123	down
188	gi115250846	CD1800	CAJ68670.1	terD	tellurium resistance protein	tellurium resistance protein	4.2 Detoxification	52	1	7	21.43	7.48	Cytoplasmic	No	Yes 0.524407	0.0625	0.154782	0.0841824	16	41	CD1800	tellurium resistance protein	4.2 Detoxification	CD1800		0.137577	1.42427	Up	0.51022	y		-0.137691	1.10014	down
167	gi115252719	CD3655	CAJ70563.1	purA	adenylosuccinate synthetase (IMP--aspartate ligase)	adenylosuccinate synthetase (IMP--aspartate ligase)	2.3 Metabolism of nucleotides and nucleic acids	65	2	7	47.27	5.42	Cytoplasmic	No	No	0.0714286	0.178769	0.0972282	28	41	CD3655	adenylosuccinate synthetase (IMP--aspartate ligase)	2.3 Metabolism of nucleotides and nucleic acids	CD3655		0.218088	1.74983	Down	-0.807218			-0.102167	1.07338	down
135	gi115251820	CD2767	CAJ69655.1	cwp19	cell surface protein	cell surface protein	1.1 Cell wall	85	2	4	77.84	8.57	Cell wall	Yes SFA-DS 24-25	Yes 0.867233	0.0434783	0.105295	0.0572676	46	41	CD2767	cell surface protein	1.1 Cell wall	CD2767		0.0114485	1.56255	Up	0.643898	Y		0.104316	1.07498	up
196	gi115249008	CD0005	CAJ66819.1	gyrB	DNA gyrase subunit B	DNA gyrase subunit B	3.4 DNA packaging and segregation	48	1	2	71.13	6.04	Cytoplasmic	No	No	0.0185185	0.0435626	0.0236927	54	41	CD0005	DNA gyrase subunit B	3.4 DNA packaging and segregation	CD0005		0.757679	1.11147	Down	-0.152464			0.118279	1.08544	up
160	gi115252298	CD3241	CAJ70139.1	prdB	proline reductase	proline reductase	2.2 Metabolism of amino acids and related molecules	69	1	8	25.58	6.08	Cytoplasmic	No	No	0.142857	0.389495	0.211838	7	41	CD3241	proline reductase	2.2 Metabolism of amino acids and related molecules	CD3241		0.059669	3.45873	Up	1.79024	y		0.340969	1.26661	up
198	gi115249122	CD0113	CAJ66933.1	buk	butyrate kinase (Branched-chain carboxylic acid kinase)	butyrate kinase (Branched-chain carboxylic acid kinase)	2.4 Metabolism of lipids	45	1	3	38.7	5.45	Cytoplasmic	No	No	0.0357143	0.0857111	0.0466163	28	41	CD0113	butyrate kinase (Branched-chain carboxylic acid kinase)	2.4 Metabolism of lipids	CD0113		0.788273	1.09232	Down	-0.127401			0.350881	1.27534	up
187	gi115252652	CD3588	CAJ70495.1	carB1	carbamoyl-phosphate synthase,pyrimidine-specific, large chain	carbamoyl-phosphate synthase,pyrimidine-specific, large chain	2.3 Metabolism of nucleotides and nucleic acids	53	2	2	119.21	5.18	Cytoplasmic	No	No	0.0238095	0.0563541	0.0306497	84	41	CD3588	carbamoyl-phosphate synthase,pyrimidine-specific, large chain	2.3 Metabolism of nucleotides and nucleic acids	CD3588		0.24389	1.30219	Up	0.380937	Y	y	0.566809	1.48124	up
183	gi115249829	CD0812	CAJ67646.1		putative universal stress protein	putative universal stress protein	4.1 Adaptation to atypical conditions	54	1	7	15.35	7.33	Cytoplasmic	No	No	0.0909091	0.232847	0.12664	11	41	CD0812	putative universal stress protein	4.1 Adaptation to atypical conditions	CD0812		0.0581933	2.02352	Down	-1.01687		Y	1.05989	2.08477	up
137	gi115249184	CD0174	CAJ66996.1	cooS	putative oxidoreductase, acetyl-CoA synthase subunit	putative oxidoreductase, acetyl-CoA synthase subunit	2.1.1 Specific pathways	84	1	3	68.15	5.59	Cytoplasmic	No	No	0.0204082	0.0481131	0.0261676	49	41	CD0174	putative oxidoreductase, acetyl-CoA synthase subunit	2.1.1 Specific pathways	CD0174		0.0559641	1.32994	Down	-0.41136		Y	1.42574	2.68652	up
201	gi115252458	CD3398	CAJ70301.1		putative DNA repair protein (nucleotide pyrophosphatase) (putative hydrolase, NUDIX family)	putative DNA repair protein (nucleotide pyrophosphatase) (putative hydrolase, NUDIX family)	4.1 Adaptation to atypical conditions	45	1	10	16.43	5.97	Cytoplasmic	No	No	0.0588235	0.145048	0.0788881	17	41	CD3398	putative DNA repair protein (nucleotide pyrophosphatase) (putative hydrolase, NUDIX family)	4.1 Adaptation to atypical conditions	CD3398		0.0201493	1.34991	Up	0.43286	Y		NA
193	gi115251548	CD2495	CAJ69381.1	fdhA/selA	L-seryl-tRNA(Sec) selenium transferase (selenocysteinyl-tRNA(Sec) synthase)	L-seryl-tRNA(Sec) selenium transferase (selenocysteinyl-tRNA(Sec) synthase)	3.7.2 Aminoacyl-tRNA synthetases	50	1	2	52.41	5.46	Cytoplasmic	No	No	0.025641	0.0608184	0.0330777	39	41	CD2495	L-seryl-tRNA(Sec) selenium transferase (selenocysteinyl-tRNA(Sec) synthase)	3.7.2 Aminoacyl-tRNA synthetases	CD2495		0.0565901	1.52511	Up	0.60891	y		NA
132	gi115249853	CD0836	CAJ67670.1		putative acetyltransferase	putative acetyltransferase	2.5 Metabolism of coenzymes and prosthetic groups	89	2	11	19.07	5.7	Cytoplasmic	No	No	0.0869565	0.221677	0.120565	23	41	CD0836	putative acetyltransferase	2.5 Metabolism of coenzymes and prosthetic groups	CD0836		0.0582388	2.02527	Up	1.01811	y		NA
178	gi115252283	CD3226	CAJ70124.1	dapB1	dihydrodipicolinate reductase 1 (DHPR 1)	dihydrodipicolinate reductase 1 (DHPR 1)	2.2 Metabolism of amino acids and related molecules	58	1	5	27.29	5.83	Cytoplasmic	No	No	0.0833333	0.211528	0.115045	12	41	CD3226	dihydrodipicolinate reductase 1 (DHPR 1)	2.2 Metabolism of amino acids and related molecules	CD3226		0.0844525	1.53546	Down	-0.618667			NA
197	gi115250238	CD1205	CAJ68059.1	ispA	geranyltranstransferase	geranyltranstransferase	2.2 Metabolism of amino acids and related molecules	46	1	6	32.69	5.17	Cytoplasmic	No	No	0.04	0.0964782	0.0524723	25	41	CD1205	geranyltranstransferase	2.2 Metabolism of amino acids and related molecules	CD1205		0.0910414	1.57335	Up	0.653837	y		NA
192	gi115250989	CD1943	CAJ68818.1		conserved hypothetical protein	conserved hypothetical protein	5.2 Similar to unknown proteins from other organisms	50	1	11	11.48	4.5	Unknown	No	Yes 0.717428	0.25	0.778279	0.423289	4	41	CD1943	conserved hypothetical protein	5.2 Similar to unknown proteins from other organisms	CD1943		0.0957087	1.7271	Down	-0.788348			NA
179	gi115251313	CD2259	CAJ69144.1		conserved hypothetical protein (RmlC-like jelly roll fold )	conserved hypothetical protein (RmlC-like jelly roll fold )	5.2 Similar to unknown proteins from other organisms	57	1	11	12.9	5.16	Cytoplasmic	No	No	0.2	0.584893	0.31811	5	41	CD2259	conserved hypothetical protein (RmlC-like jelly roll fold )	5.2 Similar to unknown proteins from other organisms	CD2259		0.119153	1.68874	Up	0.755951	y		NA
172	gi115249861	CD0844	CAJ67678.1	cwp25	cell surface protein	cell surface protein	1.1 Cell wall	60	1	4	33.8	5.37	Cell wall	Yes INA-LD 27-28	No	0.0322581	0.0771051	0.0419357	31	41	CD0844	cell surface protein	1.1 Cell wall	CD0844		0.125401	1.56687	Down	-0.647885			NA
173	gi115250542	CD1502	CAJ68366.1	deoC	putative deoxyribose-phosphate aldolase (Phosphodeoxyriboaldolase)	putative deoxyribose-phosphate aldolase (Phosphodeoxyriboaldolase)	2.3 Metabolism of nucleotides and nucleic acids	60	1	7	24	5.77	Cytoplasmic	No	No	0.0434783	0.105295	0.0572676	23	41	CD1502	putative deoxyribose-phosphate aldolase (Phosphodeoxyriboaldolase)	2.3 Metabolism of nucleotides and nucleic acids	CD1502		0.426456	1.18082	Down	-0.239787			NA
189	gi115249121	CD0112	CAJ66932.1	ptb	phosphate butyryltransferase	phosphate butyryltransferase	2.4 Metabolism of lipids	51	1	6	32.41	5.81	Cytoplasmic	No	No	0.0322581	0.0771051	0.0419357	31	41	CD0112	phosphate butyryltransferase	2.4 Metabolism of lipids	CD0112		0.731816	1.09405	Down	-0.129681			NA
199	gi115249195	CD0185	CAJ67007.1	pyrK	dihydroorotate dehydrogenase electron transfer subunit	dihydroorotate dehydrogenase electron transfer subunit	2.3 Metabolism of nucleotides and nucleic acids	45	1	8	25.63	5.73	Cytoplasmic	No	No	0.0769231	0.193777	0.105391	13	41	CD0185	dihydroorotate dehydrogenase electron transfer subunit	2.3 Metabolism of nucleotides and nucleic acids	CD0185		0.768431	1.15232	Down	-0.204545			NA
118	gi115252547	CD3486A	CAJ70390.1	rpmE	50S ribosomal protein L31	50S ribosomal protein L31	3.7.1 Protein Synthesis ribosomal proteins	112	2	30	7.63	8.97	Extracellular	No	Yes 0.886011	0.333333	1.15443	0.627871	6	41	CD3486A	50S ribosomal protein L31	3.7.1 Protein Synthesis ribosomal proteins	CD3486A		0.849785	1.04516	Up	0.0637211			NA

## Sheet: 37 only
No.	Acc No.	Locus	Genbank		Protein (orange 41, blue 37)	protein name (Funct cat)	functional category	MOWSE	No. Pep	Coverage	Mol Wt. (kD)	pI	PSORTb	SignalP	SecretomeP	PAI	emPAI	Molar%	No. Observable Pep.	temp	Locus	protein name (Funct cat)	functional category	Locus	microarray	p val	fold change	direction	log ratio
224	gi115252150	CD3096	CAJ69988.1	bglA	6-phospho-beta-glucosidase	6-phospho-beta-glucosidase	2.1.1 Specific pathways	43	1	3	54.7	5.4	Cytoplasmic	No	No	0.03125	0.0746078	0.029151	32	37	CD3096	6-phospho-beta-glucosidase	2.1.1 Specific pathways	CD3096		0.194986	1.54127	Up	0.624121
223	gi115250980	CD1934	CAJ68809.1		conserved hypothetical protein, only in Firmicutes, ACT domain	conserved hypothetical protein, only in Firmicutes, ACT domain	5.2 Similar to unknown proteins from other organisms	45	1	7	14.04	5	Unknown	No	No	0.0909091	0.232847	0.0909785	11	37	CD1934	conserved hypothetical protein, only in Firmicutes, ACT domain	5.2 Similar to unknown proteins from other organisms	CD1934		0.390231	1.16985	Down	-0.226319
221	gi115252673	CD3608	CAJ70516.1		ABC transporter, ATP-binding protein	ABC transporter, ATP-binding protein	1.2 Transport/binding proteins and lipoproteins	46	1	4	26.68	5.01	Cytoplasmic Membrane	No	No	0.0434783	0.105295	0.0411412	23	37	CD3608	ABC transporter, ATP-binding protein	1.2 Transport/binding proteins and lipoproteins	CD3608		0.132836	1.18371	Up	0.24331
220	gi115252486	CD3426	CAJ70329.1	cbiF	precorrin-4 C(11)-methyltransferase	precorrin-4 C(11)-methyltransferase	2.5 Metabolism of coenzymes and prosthetic groups	46	1	4	27.92	5.39	Unknown	No	No	0.0833333	0.211528	0.0826487	12	37	CD3426	precorrin-4 C(11)-methyltransferase	2.5 Metabolism of coenzymes and prosthetic groups	CD3426		0.149479	1.41994	Up	0.505832
218	gi115252333	CD3277	CAJ70174.1		PTS system, mannose fructose sorbose IIc component	PTS system, mannose fructose sorbose IIc component	1.2 Transport/binding proteins and lipoproteins	47	1	4	27.64	5.04	Cytoplasmic Membrane	No	Yes 0.970527	0.0769231	0.193777	0.0757129	13	37	CD3277	PTS system, mannose fructose sorbose IIc component	1.2 Transport/binding proteins and lipoproteins	CD3277		0.978735	1.01057	Up	0.0151643
214	gi115249064	CD0060	CAJ66875.1		transcription antitermination protein (Bacterial N-Utilization Substance G )	transcription antitermination protein (Bacterial N-Utilization Substance G )	3.5.3 Transcription elongation	48	1	11	20.13	5.32	Cytoplasmic	No	No	0.0909091	0.232847	0.0909785	11	37	CD0060	transcription antitermination protein (Bacterial N-Utilization Substance G )	3.5.3 Transcription elongation	CD0060		0.209179	1.22271	Down	-0.290087
216	gi115252725	CD3661	CAJ70569.1		conserved hypothetical protein (Nucleoside Triphosphate Pyrophosphohydrolase)	conserved hypothetical protein (Nucleoside Triphosphate Pyrophosphohydrolase)	5.2 Similar to unknown proteins from other organisms	48	1	10	12.43	7.4	Cytoplasmic	No	No	0.0714286	0.178769	0.069849	14	37	CD3661	conserved hypothetical protein (Nucleoside Triphosphate Pyrophosphohydrolase)	5.2 Similar to unknown proteins from other organisms	CD3661		0.725765	1.09504	Up	0.130986
213	gi115250535	CD1494	CAJ68359.1		putative transcriptional regulator	putative transcriptional regulator	3.5.2 Transcription regulation	50	1	6	22.6	6.3	Cytoplasmic	No	No	0.047619	0.115884	0.0452785	21	37	CD1494	putative transcriptional regulator	3.5.2 Transcription regulation	CD1494		0.368241	1.07645	Up	0.106279
212	gi115250867	CD1822	CAJ68692.1	bcp	putative thiol peroxidase (bacterioferritin comigratory protein)	putative thiol peroxidase (bacterioferritin comigratory protein)	2.3 Metabolism of nucleotides and nucleic acids	52	1	6	17.51	7.27	Unknown	No	Yes 0.547291	0.0526316	0.128838	0.0503399	19	37	CD1822	putative thiol peroxidase (bacterioferritin comigratory protein)	2.3 Metabolism of nucleotides and nucleic acids	CD1822		0.0454601	2.81075	Down	-1.49095
210	gi115251373	CD2318	CAJ69205.1		putative phosphoglucomutase	putative phosphoglucomutase	2.1.1 Specific pathways	53	1	2	55.59	5.22	Cytoplasmic	No	No	0.0263158	0.0624678	0.0244076	38	37	CD2318	putative phosphoglucomutase	2.1.1 Specific pathways	CD2318		0.541577	1.10883	Up	0.149044
207	gi115251016	CD1970	CAJ68845.1		putative cyclase	putative cyclase	2.2 Metabolism of amino acids and related molecules	54	1	7	24.24	5.35	Cytoplasmic	No	No	0.0666667	0.165914	0.0648265	15	37	CD1970	putative cyclase	2.2 Metabolism of amino acids and related molecules	CD1970		0.978735	1.00688	Up	0.00989476
209	gi110666931	CDP09	YP_659585.1		hypothetical protein CDP09	hypothetical protein CDP09	5.2 Similar to unknown proteins from other organisms	54	1	22	5.82	9.46	Extracellular	No	No	0.0357143	0.0857111	0.0334893	28	37	CDP09	hypothetical protein CDP09	5.2 Similar to unknown proteins from other organisms	CDP09		NA	NA	NA	NA
206	gi115250457	CD1417	CAJ68280.1		putative ATP-binding protein	putative ATP-binding protein	5.2 Similar to unknown proteins from other organisms	55	1	4	25	5.87	Cytoplasmic	No	No	0.0666667	0.165914	0.0648265	15	37	CD1417	putative ATP-binding protein	5.2 Similar to unknown proteins from other organisms	CD1417		0.381773	1.19414	Down	-0.255978
202	gi115249194	CD0184	CAJ67006.1	pyrB	aspartate carbamoyltransferase catalytic chain	aspartate carbamoyltransferase catalytic chain	2.3 Metabolism of nucleotides and nucleic acids	56	1	7	34.7	6.57	Cytoplasmic	No	No	0.0666667	0.165914	0.0648265	15	37	CD0184	aspartate carbamoyltransferase catalytic chain	2.3 Metabolism of nucleotides and nucleic acids	CD0184		0.830872	1.06592	Down	-0.0920928
201	gi115249086	CD0081	CAJ66897.1	rpsQ	30S ribosomal protein S17	30S ribosomal protein S17	3.7.1 Protein Synthesis ribosomal proteins	56	1	13	10.06	10.5	Cytoplasmic	No	No	0.0714286	0.178769	0.069849	14	37	CD0081	30S ribosomal protein S17	3.7.1 Protein Synthesis ribosomal proteins	CD0081		0.238672	1.80357	Up	0.850855
203	gi115249677	CD0663	CAJ67494.1	tcdA	toxin A	toxin A	4.6 Miscellaneous	56	1	0	308.25	5.74	Extracellular	No	Yes 0.81171	0.00684932	0.0158962	0.00621099	146	37	CD0663	toxin A	4.6 Miscellaneous	CD0663		0.0179221	3.01142	Down	-1.59044
200	gi115252122	CD3068	CAJ69960.1	xynB	PTS system, IIb component (xyloside-specific)	PTS system, IIb component (xyloside-specific)	1.2 Transport/binding proteins and lipoproteins	57	1	9	17.75	7.41	Cytoplasmic	No	No	0.125	0.333521	0.130314	8	37	CD3068	PTS system, IIb component (xyloside-specific)	1.2 Transport/binding proteins and lipoproteins	CD3068		0.0495314	1.91096	Down	-0.934299
196	gi115252523	CD3463	CAJ70366.1	alr2	alanine racemase	alanine racemase	2.2 Metabolism of amino acids and related molecules	58	1	3	43.32	5.57	Cytoplasmic	No	No	0.0344828	0.0826367	0.032288	29	37	CD3463	alanine racemase	2.2 Metabolism of amino acids and related molecules	CD3463		0.238672	1.3016	Down	-0.380289
195	gi115250762	CD1718	CAJ68586.1		putative hydantoinase	putative hydantoinase	2.3 Metabolism of nucleotides and nucleic acids	58	1	4	55.73	5.16	Cytoplasmic	No	No	0.027027	0.0642092	0.025088	37	37	CD1718	putative hydantoinase	2.3 Metabolism of nucleotides and nucleic acids	CD1718		0.0119045	1.38651	Up	0.471455
197	gi115252727	CD3662	CAJ70571.1	ssb	single-strand DNA binding protein (Helix-destabilizing protein)	single-strand DNA binding protein (Helix-destabilizing protein)	3.1 DNA replication	58	1	7	16.01	5.18	Unknown	No	Yes 0.858949	0.0714286	0.178769	0.069849	14	37	CD3662	single-strand DNA binding protein (Helix-destabilizing protein)	3.1 DNA replication	CD3662		0.731479	1.03946	Up	0.0558292
187	gi115250234	CD1201	CAJ68055.1	nusB	N utilization substance protein B homologue	N utilization substance protein B homologue	3.5.4 Transcription termination	63	1	9	19.74	6.01	Cytoplasmic	No	Yes 0.826877	0.0434783	0.105295	0.0411412	23	37	CD1201	N utilization substance protein B homologue	3.5.4 Transcription termination	CD1201		0.173143	1.47648	Down	-0.562166
184	gi115249854	CD0837	CAJ67671.1		putative nitro reductase	putative nitro reductase	2.5 Metabolism of coenzymes and prosthetic groups	65	2	12	19.94	8.2	Cytoplasmic	No	No	0.0833333	0.211528	0.0826487	24	37	CD0837	putative nitro reductase	2.5 Metabolism of coenzymes and prosthetic groups	CD0837		0.123344	1.30341	Up	0.382293
185	gi115251568	CD2515	CAJ69401.1		L-aspartate-beta-decarboxylase	L-aspartate-beta-decarboxylase	2.5 Metabolism of coenzymes and prosthetic groups	65	1	2	62.02	6.17	Cytoplasmic	No	No	0.0285714	0.0680004	0.0265693	35	37	CD2515	L-aspartate-beta-decarboxylase	2.5 Metabolism of coenzymes and prosthetic groups	CD2515		0.109149	2.08171	Down	-1.05777
182	gi115249057	CD0054	CAJ66868.1	thyX	putative thymidylate synthase	putative thymidylate synthase	2.3 Metabolism of nucleotides and nucleic acids	66	2	8	29.02	7.66	Cytoplasmic	No	No	0.0769231	0.193777	0.0757129	26	37	CD0054	putative thymidylate synthase	2.3 Metabolism of nucleotides and nucleic acids	CD0054		0.629217	1.11894	Down	-0.162129
181	gi115250942	CD1895	CAJ68770.1		putative membrane protein	putative membrane protein	1.1 Cell wall	68	1	18	13.98	9.52	Unknown	No	Yes 0.944586	0.0666667	0.165914	0.0648265	15	37	CD1895	putative membrane protein	1.1 Cell wall	CD1895		0.810936	1.16469	Up	0.21995
180	gi115249560	CD0544	CAJ67377.1		putative ornithine cyclodeaminase	putative ornithine cyclodeaminase	2.2 Metabolism of amino acids and related molecules	69	1	4	35.57	5.11	Cytoplasmic	No	No	0.0344828	0.0826367	0.032288	29	37	CD0544	putative ornithine cyclodeaminase	2.2 Metabolism of amino acids and related molecules	CD0544		0.599528	1.13869	Up	0.187373
178	gi115251601	CD2547	CAJ69434.1		conserved hypothetical protein	conserved hypothetical protein	5.2 Similar to unknown proteins from other organisms	72	2	4	68.07	5.13	Cytoplasmic	No	No	0.0454545	0.110336	0.0431109	44	37	CD2547	conserved hypothetical protein	5.2 Similar to unknown proteins from other organisms	CD2547		0.116137	1.30885	Up	0.3883
173	gi115249055	CD0052	CAJ66866.1	cysS	cysteinyl-tRNA synthetase	cysteinyl-tRNA synthetase	3.7.2 Aminoacyl-tRNA synthetases	75	2	5	54.24	5.28	Cytoplasmic	No	No	0.0645161	0.160155	0.0625763	31	37	CD0052	cysteinyl-tRNA synthetase	3.7.2 Aminoacyl-tRNA synthetases	CD0052		0.0662337	1.61409	Down	-0.690724
172	gi115249054	CD0051	CAJ66865.1	gltX	glutamyl-tRNA synthetase	glutamyl-tRNA synthetase	3.7.2 Aminoacyl-tRNA synthetases	77	2	4	56.62	5.56	Cytoplasmic	No	No	0.0425532	0.102943	0.0402223	47	37	CD0051	glutamyl-tRNA synthetase	3.7.2 Aminoacyl-tRNA synthetases	CD0051		0.552919	1.18995	Up	0.250905
170	gi115250793	CD1749	CAJ68617.1		putative 2-hydroxyacyl-CoA dehydratase	putative 2-hydroxyacyl-CoA dehydratase	2.4 Metabolism of lipids	78	1	4	43.57	5.24	Cytoplasmic	No	No	0.0263158	0.0624678	0.0244076	38	37	CD1749	putative 2-hydroxyacyl-CoA dehydratase	2.4 Metabolism of lipids	CD1749		0.0205228	1.61107	Up	0.688021
169	gi115251645	CD2588	CAJ69478.1	gmk	guanylate kinase	guanylate kinase	2.3 Metabolism of nucleotides and nucleic acids	79	2	11	23.37	5.11	Cytoplasmic	No	No	0.105263	0.274275	0.107165	19	37	CD2588	guanylate kinase	2.3 Metabolism of nucleotides and nucleic acids	CD2588		0.230627	1.26893	Up	0.34361
168	gi115251791	CD2739	CAJ69626.1	aspS	putative aspartyl-tRNA synthetase	putative aspartyl-tRNA synthetase	3.7.2 Aminoacyl-tRNA synthetases	81	2	4	67.5	5.13	Cytoplasmic	No	No	0.0350877	0.0841459	0.0328777	57	37	CD2739	putative aspartyl-tRNA synthetase	3.7.2 Aminoacyl-tRNA synthetases	CD2739		0.567552	1.05055	Up	0.0711506
164	gi115252722	CD3658	CAJ70566.1	rplI	50S ribosomal protein L9	50S ribosomal protein L9	3.7.1 Protein Synthesis ribosomal proteins	87	2	13	16.93	9.4	Cytoplasmic	No	No	0.0740741	0.185971	0.0726631	27	37	CD3658	50S ribosomal protein L9	3.7.1 Protein Synthesis ribosomal proteins	CD3658		0.956562	1.02645	Up	0.0376604
160	gi115251795	CD2743	CAJ69630.1	dtd	putative D-tyrosyl-tRNA deacylase protein	putative D-tyrosyl-tRNA deacylase protein	2.1.1 Specific pathways	96	1	9	16.46	5.61	Unknown	No	No	0.2	0.584893	0.228531	5	37	CD2743	putative D-tyrosyl-tRNA deacylase protein	2.1.1 Specific pathways	CD2743		0.0622675	1.34747	Up	0.430257
159	gi115249226	CD0218	CAJ67039.1	purE	phosphoribosylaminoimidazole carboxylase catalytic subunit	phosphoribosylaminoimidazole carboxylase catalytic subunit	2.3 Metabolism of nucleotides and nucleic acids	96	2	12	17.12	6.01	Cytoplasmic	No	No	0.4	1.51189	0.590728	5	37	CD0218	phosphoribosylaminoimidazole carboxylase catalytic subunit	2.3 Metabolism of nucleotides and nucleic acids	CD0218		0.0483949	2.32668	Up	1.21827
161	gi115251895	CD2842	CAJ69730.1		nitrilase (carbon-nitrogen hydrolase)	nitrilase (carbon-nitrogen hydrolase)	3.8 Protein modification	96	2	13	34.36	5.36	Cytoplasmic	No	No	0.117647	0.311134	0.121567	17	37	CD2842	nitrilase (carbon-nitrogen hydrolase)	3.8 Protein modification	CD2842		0.931784	1.02986	Up	0.0424484
157	gi115251742	CD2691	CAJ69577.1	hpt	putative phosphoribosyltransferase (Hypoxanthine phosphoribosyltransferase)	putative phosphoribosyltransferase (Hypoxanthine phosphoribosyltransferase)	2.3 Metabolism of nucleotides and nucleic acids	97	3	17	19.58	4.92	Cytoplasmic	No	No	0.166667	0.467799	0.18278	18	37	CD2691	putative phosphoribosyltransferase (Hypoxanthine phosphoribosyltransferase)	2.3 Metabolism of nucleotides and nucleic acids	CD2691		0.159998	1.74312	Up	0.801673
155	gi115249084	CD0080	CAJ66895.1	rplP	50S ribosomal protein L16	50S ribosomal protein L16	3.7.1 Protein Synthesis ribosomal proteins	99	2	8	16.06	10.4	Unknown	Yes GQA-HK 21-22	No	0.117647	0.311134	0.121567	17	37	CD0080	50S ribosomal protein L16	3.7.1 Protein Synthesis ribosomal proteins	CD0080		0.302323	1.38951	Up	0.474577
152	gi115251764	CD2713	CAJ69599.1	cwp22	cell surface protein	cell surface protein	1.1 Cell wall	102	3	6	72.02	8.91	Cell wall	Yes SSA-AS 37-38	Yes 0.861549	0.0526316	0.128838	0.0503399	57	37	CD2713	cell surface protein	1.1 Cell wall	CD2713		0.952184	1.02563	Up	0.036514
150	gi115249069	CD0065	CAJ66880.1		NADP-dependent 7-alpha-hydroxysteroid dehydrogenase	NADP-dependent 7-alpha-hydroxysteroid dehydrogenase	2.1.1 Specific pathways	107	2	10	27.99	5.34	Cytoplasmic	No	No	0.0307692	0.0734189	0.0286864	65	37	CD0065	NADP-dependent 7-alpha-hydroxysteroid dehydrogenase	2.1.1 Specific pathways	CD0065		0.112232	1.36346	Down	-0.447273
146	gi115252557	CD3496	CAJ70400.1	hbs	DNA-binding protein HU	DNA-binding protein HU	3.4 DNA packaging and segregation	112	2	36	9.96	9.4	Cytoplasmic	No	No	0.166667	0.467799	0.18278	12	37	CD3496	DNA-binding protein HU	3.4 DNA packaging and segregation	CD3496		0.885422	1.03221	Up	0.0457298
144	gi115250593	CD1552	CAJ68417.1	hisA	putative 1-(5-phosphoribosyl)-5-[(5-phosphoribosylamino)methylidene amino] imidazole-4-carboxamide isomerase	putative 1-(5-phosphoribosyl)-5-[(5-phosphoribosylamino)methylidene amino] imidazole-4-carboxamide isomerase	2.2 Metabolism of amino acids and related molecules	114	2	10	26.63	5.19	Cytoplasmic	No	No	0.133333	0.359356	0.140409	15	37	CD1552	putative 1-(5-phosphoribosyl)-5-[(5-phosphoribosylamino)methylidene amino] imidazole-4-carboxamide isomerase	2.2 Metabolism of amino acids and related molecules	CD1552		0.412102	1.36641	Up	0.450395
141	gi115249343	CD0334	CAJ67156.1	adhE	aldehyde-alcohol dehydrogenase	aldehyde-alcohol dehydrogenase	2.1.1 Specific pathways	120	3	4	96.3	6.52	Cytoplasmic	No	No	0.0410959	0.0992485	0.0387786	73	37	CD0334	aldehyde-alcohol dehydrogenase	2.1.1 Specific pathways	CD0334		0.695796	1.13858	Up	0.187236
140	gi115251375	CD2320	CAJ69207.1	rpiB1	ribose-5-phosphate isomerase 1 (Phosphoriboisomerase B)	ribose-5-phosphate isomerase 1 (Phosphoriboisomerase B)	2.1.1 Specific pathways	124	2	15	16.37	7.73	Cytoplasmic	No	No	0.181818	0.519911	0.203141	11	37	CD2320	ribose-5-phosphate isomerase 1 (Phosphoriboisomerase B)	2.1.1 Specific pathways	CD2320		0.112782	2.3298	Up	1.22021
109	gi115249701	CD0685	CAJ67518.1	infC	translation initiation factor IF-3	translation initiation factor IF-3	3.7.3 Protein synthesis initiation	168	3	27	19.21	9.66	Cytoplasmic	No	No	0.157895	0.43845	0.171312	19	37	CD0685	translation initiation factor IF-3	3.7.3 Protein synthesis initiation	CD0685		0.403713	1.36282	Down	-0.4466
102	gi115251516	CD2462	CAJ69349.1	grpE	heat shock protein grpE HSP70 cofactor	heat shock protein grpE HSP70 cofactor	3.9 Protein folding	181	4	24	23.73	4.49	Cytoplasmic	No	No	0.266667	0.84785	0.331274	15	37	CD2462	heat shock protein grpE HSP70 cofactor	3.9 Protein folding	CD2462		0.0455132	2.43516	Up	1.28402

## Sheet: 41 only
No.	Acc No.	Locus	Genbank		Protein (orange 41, blue 37)	protein name (Funct cat)	functional category	MOWSE	No. Pep	Coverage	Mol Wt. (kD)	pI	PSORTb	SignalP	SecretomeP	PAI	emPAI	Molar%	No. Observable Pep.	temp	Locus	protein name (Funct cat)	functional category	Locus	microarray	p val	fold change	direction	log ratio
199	gi115249195	CD0185	CAJ67007.1	pyrK	dihydroorotate dehydrogenase electron transfer subunit	dihydroorotate dehydrogenase electron transfer subunit	2.3 Metabolism of nucleotides and nucleic acids	45	1	8	25.63	5.73	Cytoplasmic	No	No	0.0769231	0.193777	0.105391	13	41	CD0185	dihydroorotate dehydrogenase electron transfer subunit	2.3 Metabolism of nucleotides and nucleic acids	CD0185		0.768431	1.15232	Down	-0.204545
198	gi115249122	CD0113	CAJ66933.1	buk	butyrate kinase (Branched-chain carboxylic acid kinase)	butyrate kinase (Branched-chain carboxylic acid kinase)	2.4 Metabolism of lipids	45	1	3	38.7	5.45	Cytoplasmic	No	No	0.0357143	0.0857111	0.0466163	28	41	CD0113	butyrate kinase (Branched-chain carboxylic acid kinase)	2.4 Metabolism of lipids	CD0113		0.788273	1.09232	Down	-0.127401
201	gi115252458	CD3398	CAJ70301.1		putative DNA repair protein (nucleotide pyrophosphatase) (putative hydrolase, NUDIX family)	putative DNA repair protein (nucleotide pyrophosphatase) (putative hydrolase, NUDIX family)	4.1 Adaptation to atypical conditions	45	1	10	16.43	5.97	Cytoplasmic	No	No	0.0588235	0.145048	0.0788881	17	41	CD3398	putative DNA repair protein (nucleotide pyrophosphatase) (putative hydrolase, NUDIX family)	4.1 Adaptation to atypical conditions	CD3398		0.0201493	1.34991	Up	0.43286
197	gi115250238	CD1205	CAJ68059.1	ispA	geranyltranstransferase	geranyltranstransferase	2.2 Metabolism of amino acids and related molecules	46	1	6	32.69	5.17	Cytoplasmic	No	No	0.04	0.0964782	0.0524723	25	41	CD1205	geranyltranstransferase	2.2 Metabolism of amino acids and related molecules	CD1205		0.0910414	1.57335	Up	0.653837
196	gi115249008	CD0005	CAJ66819.1	gyrB	DNA gyrase subunit B	DNA gyrase subunit B	3.4 DNA packaging and segregation	48	1	2	71.13	6.04	Cytoplasmic	No	No	0.0185185	0.0435626	0.0236927	54	41	CD0005	DNA gyrase subunit B	3.4 DNA packaging and segregation	CD0005		0.757679	1.11147	Down	-0.152464
193	gi115251548	CD2495	CAJ69381.1	fdhA/selA	L-seryl-tRNA(Sec) selenium transferase (selenocysteinyl-tRNA(Sec) synthase)	L-seryl-tRNA(Sec) selenium transferase (selenocysteinyl-tRNA(Sec) synthase)	3.7.2 Aminoacyl-tRNA synthetases	50	1	2	52.41	5.46	Cytoplasmic	No	No	0.025641	0.0608184	0.0330777	39	41	CD2495	L-seryl-tRNA(Sec) selenium transferase (selenocysteinyl-tRNA(Sec) synthase)	3.7.2 Aminoacyl-tRNA synthetases	CD2495		0.0565901	1.52511	Up	0.60891
191	gi115249688	CD0672	CAJ67505.1		conserved hypothetical protein	conserved hypothetical protein	5.2 Similar to unknown proteins from other organisms	50	1	5	29.76	5.52	Cytoplasmic	No	No	0.0666667	0.165914	0.0902371	15	41	CD0672	conserved hypothetical protein	5.2 Similar to unknown proteins from other organisms	CD0672		0.0799032	1.73438	Down	-0.794424
192	gi115250989	CD1943	CAJ68818.1		conserved hypothetical protein	conserved hypothetical protein	5.2 Similar to unknown proteins from other organisms	50	1	11	11.48	4.5	Unknown	No	Yes 0.717428	0.25	0.778279	0.423289	4	41	CD1943	conserved hypothetical protein	5.2 Similar to unknown proteins from other organisms	CD1943		0.0957087	1.7271	Down	-0.788348
189	gi115249121	CD0112	CAJ66932.1	ptb	phosphate butyryltransferase	phosphate butyryltransferase	2.4 Metabolism of lipids	51	1	6	32.41	5.81	Cytoplasmic	No	No	0.0322581	0.0771051	0.0419357	31	41	CD0112	phosphate butyryltransferase	2.4 Metabolism of lipids	CD0112		0.731816	1.09405	Down	-0.129681
188	gi115250846	CD1800	CAJ68670.1	terD	tellurium resistance protein	tellurium resistance protein	4.2 Detoxification	52	1	7	21.43	7.48	Cytoplasmic	No	Yes 0.524407	0.0625	0.154782	0.0841824	16	41	CD1800	tellurium resistance protein	4.2 Detoxification	CD1800		0.137577	1.42427	Up	0.51022
187	gi115252652	CD3588	CAJ70495.1	carB1	carbamoyl-phosphate synthase,pyrimidine-specific, large chain	carbamoyl-phosphate synthase,pyrimidine-specific, large chain	2.3 Metabolism of nucleotides and nucleic acids	53	2	2	119.21	5.18	Cytoplasmic	No	No	0.0238095	0.0563541	0.0306497	84	41	CD3588	carbamoyl-phosphate synthase,pyrimidine-specific, large chain	2.3 Metabolism of nucleotides and nucleic acids	CD3588		0.24389	1.30219	Up	0.380937
183	gi115249829	CD0812	CAJ67646.1		putative universal stress protein	putative universal stress protein	4.1 Adaptation to atypical conditions	54	1	7	15.35	7.33	Cytoplasmic	No	No	0.0909091	0.232847	0.12664	11	41	CD0812	putative universal stress protein	4.1 Adaptation to atypical conditions	CD0812		0.0581933	2.02352	Down	-1.01687
179	gi115251313	CD2259	CAJ69144.1		conserved hypothetical protein (RmlC-like jelly roll fold )	conserved hypothetical protein (RmlC-like jelly roll fold )	5.2 Similar to unknown proteins from other organisms	57	1	11	12.9	5.16	Cytoplasmic	No	No	0.2	0.584893	0.31811	5	41	CD2259	conserved hypothetical protein (RmlC-like jelly roll fold )	5.2 Similar to unknown proteins from other organisms	CD2259		0.119153	1.68874	Up	0.755951
178	gi115252283	CD3226	CAJ70124.1	dapB1	dihydrodipicolinate reductase 1 (DHPR 1)	dihydrodipicolinate reductase 1 (DHPR 1)	2.2 Metabolism of amino acids and related molecules	58	1	5	27.29	5.83	Cytoplasmic	No	No	0.0833333	0.211528	0.115045	12	41	CD3226	dihydrodipicolinate reductase 1 (DHPR 1)	2.2 Metabolism of amino acids and related molecules	CD3226		0.0844525	1.53546	Down	-0.618667
172	gi115249861	CD0844	CAJ67678.1	cwp25	cell surface protein	cell surface protein	1.1 Cell wall	60	1	4	33.8	5.37	Cell wall	Yes INA-LD 27-28	No	0.0322581	0.0771051	0.0419357	31	41	CD0844	cell surface protein	1.1 Cell wall	CD0844		0.125401	1.56687	Down	-0.647885
173	gi115250542	CD1502	CAJ68366.1	deoC	putative deoxyribose-phosphate aldolase (Phosphodeoxyriboaldolase)	putative deoxyribose-phosphate aldolase (Phosphodeoxyriboaldolase)	2.3 Metabolism of nucleotides and nucleic acids	60	1	7	24	5.77	Cytoplasmic	No	No	0.0434783	0.105295	0.0572676	23	41	CD1502	putative deoxyribose-phosphate aldolase (Phosphodeoxyriboaldolase)	2.3 Metabolism of nucleotides and nucleic acids	CD1502		0.426456	1.18082	Down	-0.239787
167	gi115252719	CD3655	CAJ70563.1	purA	adenylosuccinate synthetase (IMP--aspartate ligase)	adenylosuccinate synthetase (IMP--aspartate ligase)	2.3 Metabolism of nucleotides and nucleic acids	65	2	7	47.27	5.42	Cytoplasmic	No	No	0.0714286	0.178769	0.0972282	28	41	CD3655	adenylosuccinate synthetase (IMP--aspartate ligase)	2.3 Metabolism of nucleotides and nucleic acids	CD3655		0.218088	1.74983	Down	-0.807218
162	gi115251527	CD2473	CAJ69360.1	rpsT	30S ribosomal protein S20	30S ribosomal protein S20	3.7.1 Protein Synthesis ribosomal proteins	67	2	18	9.78	11.1	Unknown	No	No	0.0952381	0.245197	0.133357	21	41	CD2473	30S ribosomal protein S20	3.7.1 Protein Synthesis ribosomal proteins	CD2473		0.132383	1.80173	Up	0.84938
160	gi115252298	CD3241	CAJ70139.1	prdB	proline reductase	proline reductase	2.2 Metabolism of amino acids and related molecules	69	1	8	25.58	6.08	Cytoplasmic	No	No	0.142857	0.389495	0.211838	7	41	CD3241	proline reductase	2.2 Metabolism of amino acids and related molecules	CD3241		0.059669	3.45873	Up	1.79024
137	gi115249184	CD0174	CAJ66996.1	cooS	putative oxidoreductase, acetyl-CoA synthase subunit	putative oxidoreductase, acetyl-CoA synthase subunit	2.1.1 Specific pathways	84	1	3	68.15	5.59	Cytoplasmic	No	No	0.0204082	0.0481131	0.0261676	49	41	CD0174	putative oxidoreductase, acetyl-CoA synthase subunit	2.1.1 Specific pathways	CD0174		0.0559641	1.32994	Down	-0.41136
135	gi115251820	CD2767	CAJ69655.1	cwp19	cell surface protein	cell surface protein	1.1 Cell wall	85	2	4	77.84	8.57	Cell wall	Yes SFA-DS 24-25	Yes 0.867233	0.0434783	0.105295	0.0572676	46	41	CD2767	cell surface protein	1.1 Cell wall	CD2767		0.0114485	1.56255	Up	0.643898
132	gi115249853	CD0836	CAJ67670.1		putative acetyltransferase	putative acetyltransferase	2.5 Metabolism of coenzymes and prosthetic groups	89	2	11	19.07	5.7	Cytoplasmic	No	No	0.0869565	0.221677	0.120565	23	41	CD0836	putative acetyltransferase	2.5 Metabolism of coenzymes and prosthetic groups	CD0836		0.0582388	2.02527	Up	1.01811
128	gi115249727	CD0711	CAJ67544.1	argS	arginyl-tRNA synthetase	arginyl-tRNA synthetase	3.7.2 Aminoacyl-tRNA synthetases	95	2	5	65	5.53	Cytoplasmic	No	No	0.0392157	0.0944998	0.0513963	51	41	CD0711	arginyl-tRNA synthetase	3.7.2 Aminoacyl-tRNA synthetases	CD0711		0.0286675	1.5267	Up	0.610416
126	gi115249017	CD0014	CAJ66828.1	serS1	seryl-tRNA synthetase 1	seryl-tRNA synthetase 1	3.7.2 Aminoacyl-tRNA synthetases	97	3	9	48.53	5.94	Cytoplasmic	No	No	0.0810811	0.205261	0.111637	37	41	CD0014	seryl-tRNA synthetase 1	3.7.2 Aminoacyl-tRNA synthetases	CD0014		0.151644	1.50036	Down	-0.585312
118	gi115252547	CD3486A	CAJ70390.1	rpmE	50S ribosomal protein L31	50S ribosomal protein L31	3.7.1 Protein Synthesis ribosomal proteins	112	2	30	7.63	8.97	Extracellular	No	Yes 0.886011	0.333333	1.15443	0.627871	6	41	CD3486A	50S ribosomal protein L31	3.7.1 Protein Synthesis ribosomal proteins	CD3486A		0.849785	1.04516	Up	0.0637211
